# Supplementary material for: Generation and comparative genomics of synthetic dengue viruses
Source: BMC Bioinformatics. 2018 May 8;19(Suppl 6):140. doi: 10.1186/s12859-018-2132-3 (PMC5998877; doi:10.1186/s12859-018-2132-3)
Supplement: Supplementary file 2 — List of the accession numbers of the DENV-1/DENV-2/DENV-3/DENV-4/ZIKV genomes analyzed. (XLSX 72 kb) [file 12859_2018_2132_MOESM2_ESM.xlsx]

## Sheet: Accession Numbers
Dengue Serotype 1		Dengue Serotype 2		Dengue Serotype 3		Dengue Serotype 4		Zika
Name	Accession	Name	Accession	Name	Accession	Name	Accession	Prot_id	Accession
Dengue virus 1 ref	NC_001477.1	Dengue virus 2 ref	NC_001474.2	Dengue virus 3 ref	NC_001475.2	Dengue virus 4 ref	NC_002640.1	AOR87336.1	KX893855
DENV-1-Sin8114_93-PP	AAV31421	DENV-2-BID_V2036_KH_2003-PP	-	DENV-3-80_2-PP	AAK01920	DENV-4-2A-PP	AAK58017	AOE22997.1	KX702400
DENV-1-FGA_NA_d1d-PP	AAF82038	DENV2- New Guinea C-1149_WT_NGS	-	DENV-3-98901403-PP	BAD42418	DENV-4-Sin8976_95-PP	AAV31422	AMR39835.1	KU955594
DENV-1-FGA_89-PP	AAF82039	DENV-2-Jam_N1409-PP	AAA42942	DENV-3-98901437-PP	BAD42419	DENV-4-814669-PP	AAK01233	AMR39834.1	KU955593
DENV-1-BR_90-PP	AAN60367	DENV-2-98900663-PP	BAD42415	DENV-3-98901517-PP	BAD42420	DENV-4-H241-PP	AAX48017	AMR39833.1	KU955592
DENV-1-BR_97_233-PP	AAN60370	DENV-2-China04-PP	AAD18036	DENV-3-BR74886_02-PP	AAT79552	DENV-4-rDEN4-PP	NP_073286	AMR39832.1	KU955591
DENV-1-BR_97_409-PP	AAN60369	DENV-2-DR23_01-PP	BAD36758	DENV-3-1243-PP	AAM51538	DENV-4-ThD4_0476_97-PP	AAU89375	AMD61711.1	KU681082
DENV-1-ARG0028-PP	AAQ19666	DENV-2-NG_C-PP	AAA42941	DENV-3-1266-PP	VP0035666	DENV-4-BID_V2194_VE_2001-PP	ACL99051	AMD61710.1	KU681081
DENV-1-ARG0048-PP	AAQ19667	DENV-2-43-PP	AAF18447	DENV-3-Sin-PP	AAT75224	DENV-4-BID_V2206_VE_2001-PP	ACL99060	ANF04752.1	KX247646
DENV-1-ARG9920-PP	AAQ19665	DENV-2-44-PP	AAF18446	DENV-3-98902890-PP	BAD42421	DENV-4-BID_V2165_VE_1998-PP	ACL99025	AHZ13508.1	KJ776791
DENV-1-BR_01_MR-PP	AAO20974	DENV-2-98900665-PP	BAD42416	DENV-3-H87-PP	AAA99437	DENV-4-BID_V2166_VE_1998-PP	ACL99026	ASK51714.1	MF438286
DENV-1-BR_97_111-PP	AAN60368	DENV-2-98900666-PP	BAD42417	DENV-3-Sin8120_95-PP	AAV34603	DENV-4-BID_V2170_VE_1999-PP	ACL99029	ARB07987.1	KY785475
DENV-1-WP-PP	AAN06981	DENV-2-DR31_01-PP	BAD36759	DENV-3-Sle_78-PP	AAT69740	DENV-4-BID_V2172_VE_1999-PP	ACL99031	ARB07981.1	KY785469
DENV-1-rWP_delta30-PP	AAN06983	DENV-2-DR59_01-PP	BAD36760	DENV-3-98-PP	AAW51410	DENV-4-BID_V2173_VE_1999-PP	ACL99032	ARB07980.1	KY785468
DENV-1-rWP_mutF-PP	AAN06982	DENV-2-FJ10-PP	AAF86463	DENV-3-TB16-PP	AAW51418	DENV-4-BID_V2177_VE_2000-PP	ACL99035	ARB07978.1	KY785466
DENV-1-Sey-PP	BAD74042	DENV-2-FJ11_99-PP	AAK49562	DENV-3-TB55i-PP	AAW51419	DENV-4-BID_V860-PP	ACJ04171	ARB07967.1	KY785455
DENV-1-Cam-PP	AAK62993	DENV-2-MART98_703-PP	AAG30730	DENV-3-88-PP	AAW51409	DENV-4-PAT_WO2006134433_44-PP	VP0101896	ARB07953.1	KY785441
DENV-1-SinS275_90-PP	VP0035707	DENV-2-ThNH28_93-PP	AAC40833	DENV-3-FW01-PP	AAW51411	DENV-4-PAT_WO2007141259_5-PP	VP0101912	ARB07932.1	KY785420
DENV-1-WP_45AZ5-PP	NP_059433	DENV-2-ThNH52_93-PP	AAC40834	DENV-3-KJ30i-PP	AAW51413	DENV-4-PAT_WO2006134443_42-PP	VP0102101	ARB07930.1	KY785418
DENV-1-WP_PDK27-PP	AAB70696	DENV-2-TSV01-PP	AAK67712	DENV-3-BA51-PP	AAW51408	DENV-4-BID_V2163_VE_1998-PP	ACL99023	AOY08539.3	KY014318
DENV-1-WP_Beth-PP	AAB70694	DENV-2-ThNH_7_93-PP	AAC40832	DENV-3-FW06-PP	AAW51412	DENV-4-BID_V2164_VE_1998-PP	ACL99024	AOY08546.2	KY014325
DENV-1-02_20-PP	BAD16759	DENV-2-ThNH_p11_93-PP	AAC40835	DENV-3-KJ46-PP	AAW51414	DENV-4-BID_V1157-PP	ACH61691	AOY08545.1	KY014324
DENV-1-98901530-PP	BAD42414	DENV-2-ThNH_p12_93-PP	AAC40836	DENV-3-KJ71-PP	AAW51415	DENV-4-BID_V1159-PP	ACH61692	AOY08544.1	KY014323
DENV-1-A88-PP	BAB72262	DENV-2-ThNH_p14_93-PP	AAC40837	DENV-3-PH86-PP	AAW51416	DENV-4-BID_V1161-PP	ACH61693	AOY08543.1	KY014322
DENV-1-Moch-PP	BAB72261	DENV-2-ThNH_p16_93-PP	AAC40838	DENV-3-PI64-PP	AAW51417	DENV-4-BID_V1600-PP	ACH61725	AOY08542.1	KY014321
DENV-1-98901518-PP	BAD42413	DENV-2-ThNHp36_93-PP	AAC40839	DENV-3-C0331_94-PP	AAW66608	DENV-4-BID_V1158-PP	ACH99663	AOY08541.2	KY014320
DENV-1-ThD1_0323_91-PP	AAW64438	DENV-2-ThNH29_93-PP	AAF29146	DENV-3-C0360_94-PP	AAX19004	DENV-4-BID_V1160-PP	ACH99664	AOY08538.2	KY014317
DENV-1-ThD1_0336_91-PP	AAW64437	DENV-2-ThNH36_93-PP	AAF29147	DENV-3-PF92_4190-PP	AAW66478	DENV-4-TW2K0713-PP	AAW30973	AOY08536.1	KY014315
DENV-1-huYapNIID27-PP	BAE44987	DENV-2-ThNH45_93-PP	AAF29148	DENV-3-PF94_136116-PP	AAW66479	DENV-4-P75_215-PP	ABR13879	AOY08533.2	KY014312
DENV-1-ThD1_0442_80-PP	AAW64436	DENV-2-ThNH54_93-PP	AAF29150	DENV-3-PF92_2986-PP	AAW66477	DENV-4-BID_V1082-PP	ACH61714	AOY08526.2	KY014305
DENV-1-ThD1_0102_01-PP	AAW64439	DENV-2-ThNH55_93-PP	AAF29149	DENV-3-PF92_2956-PP	AAW66476	DENV-4-BID_V1083-PP	ACH61687	AOY08525.1	KY014304
DENV-1-ThD1_0081_82-PP	AAW64441	DENV-2-ThNH62_93-PP	AAF29151	DENV-3-ThD3_1283_98-PP	AAV88383	DENV-4-BID_V1093-PP	ACH61688	AOY08524.1	KY014303
DENV-1-ThD1_0097_94-PP	AAW64440	DENV-2-ThNH63_93-PP	AAF29152	DENV-3-PF89_27643-PP	AAW66471	DENV-4-BID_V1094-PP	ACH61689	AOY08521.1	KY014300
DENV-1-ThD1_0008_81-PP	AAW64443	DENV-2-ThNH69_93-PP	AAF29153	DENV-3-ThD3_1687_98-PP	AAV88382	DENV-4-rDEN4del30-PP	VP0048389	AOY08518.2	KY014297
DENV-1-ThD1_0049_01-PP	AAW64442	DENV-2-ThNH73_93-PP	AAF29154	DENV-3-PF89_320219-PP	AAW66472	DENV-4-2Adel30-PP	VP0048403	AOY08517.1	KY014296
DENV-1-Fj231_04-PP	ABA39233	DENV-2-ThNH76_93-PP	AAF29155	DENV-3-ThD3_0104_93-PP	AAV88384	DENV-4-B5-PP	VP0048487	AOY08516.1	KY014295
DENV-1-ThD1_0488_94-PP	AAW64435	DENV-2-ThNH81_93-PP	AAF29156	DENV-3-PF90_6056-PP	AAW66475	DENV-4-Vp4-PP	VP0048543	APO39243.1	KY325479
DENV-1-ThD1_0673_80-PP	AAW64434	DENV-2-Tng_74-PP	AAV70829	DENV-3-Hu_TL129NIID-PP	BAE48728	DENV-4-Yama-PP	VP0048655	APO39237.1	KY325473
DENV-1-16007-PP	VP0048221	DENV-2-BR64022-PP	AAL96681	DENV-3-PF90_3056-PP	AAW66474	DENV-4-SW38i-PP	VP0048781	APO39236.1	KY325472
DENV-1-16007PDK13-PP	VP0048235	DENV-2-S1vac-PP	AAA42962	DENV-3-ThD3_0055_93-PP	AAV88385	DENV-4-ThD4_0734_00-PP	AAU89380	APO39233.1	KY325469
DENV-1-259par00-PP	VP0048291	DENV-2-TB16i-PP	AAW51407	DENV-3-Hu_TL029NIID-PP	BAE48726	DENV-4-ThD4_0485_01-PP	AAU89379	APO39232.1	KY325468
DENV-1-280par00-PP	VP0048305	DENV-2-Cuba205_97-PP	AAW31412	DENV-3-ThD3_0007_87-PP	AAV88387	DENV-4-ThD4_0017_97-PP	AAU89376	APO39229.1	KY325465
DENV-1-293arg00-PP	VP0048319	DENV-2-Cuba58_97-PP	AAW31408	DENV-3-ThD3_0010_87-PP	AAV88386	DENV-4-ThD4_0087_77-PP	AAU89378	APO39228.1	KY325464
DENV-1-295arg00-PP	VP0048333	DENV-2-Cuba89_97-PP	AAW31410	DENV-3-Hu_TL018NIID-PP	BAE48725	DENV-4-ThD4_0348_91-PP	AAU89377	ARO84674.1	MF036115
DENV-1-297arg00-PP	VP0048347	DENV-2-I348600-PP	AAW31413	DENV-3-Hu_TL109NIID-PP	BAE48727	DENV-4-Vp4Del30-PP	VP0048375	AMO03410.2	KU866423
DENV-1-301arg00-PP	VP0048361	DENV-2-Cuba115_97-PP	AAW31409	DENV-3-PF90_3050-PP	AAW66473			ANC90425.1	KX185891
DENV-1-H_IMTSSA98_606-PP	VP0048417	DENV-2-Cuba13_97-PP	AAW31407	DENV-3-BDH02_1-PP	AAS49478			AMX81918.1	KX056898
DENV-1-Abdjn-PP	VP0048515	DENV-2-Cuba165_97-PP	AAW31411	DENV-3-BDH02_3-PP	AAS49480			AOR82893.1	KX879604
DENV-1-My059_01-PP	VP0048529	DENV-2-ThD2_0433_85-PP	ABA61182	DENV-3-BDH02_4-PP	AAS49481			AOR82892.1	KX879603
DENV-1-GD05_99-PP	VP0048557	DENV-2-ThD2_0168_79-PP	ABA61184	DENV-3-BDH02_7-PP	AAS49484			APC60216.2	KY120349
DENV-1-GD23_95-PP	VP0048571	DENV-2-ThD2_0263_95-PP	ABA61179	DENV-3-PhMH_J1_97-PP	AAS49486			APC60215.1	KY120348
DENV-1-GZ80-PP	VP0048585	DENV-2-ThD2_0284_90-PP	ABA61180	DENV-3-InJ16_82-PP	ABD65874			AMM43326.1	KU761561
DENV-1-PAT_S275_90-PP	VP0048767	DENV-2-ThD2_0498_84-PP	ABA61183	DENV-3-mBDH02_01-PP	ABD65873			AMM43325.1	KU761560
DENV-1-My38862_01-PP	AAW28139	DENV-2-ThD2_0017_98-PP	ABA61178	DENV-3-mBDH02_03-PP	ABD65875			ANZ46736.1	KX673530
DENV-1-My31987_98-PP	AAW28143	DENV-2-ThD2_0026_88-PP	ABA61181	DENV-3-mBDH02_04-PP	ABD65876			AMH87239.1	KU707826
DENV-1-My32514_98-PP	AAW28114	DENV-2-ThD2_0038_74-PP	ABA61185	DENV-3-mBDH02_07-PP	ABD65877			ANK57897.1	KX377337
DENV-1-My37726_01-PP	AAW28138	DENV-2-ThD2_0055_99-PP	ABA61177	DENV-3-mInJI6_82-PP	ABD65878			ANK57896.1	KX377336
DENV-1-My40553_71-PP	AAW23166	DENV-2-ThD2_0078_01-PP	ABA61176	DENV-3-mPhMH_J1_97-PP	ABD65879			ANK57895.1	KX377335
DENV-1-My40568_76-PP	AAW28112	DENV-2-131-PP	VP0048207	DENV-3-TW739079A-PP	AAW23129			AMK79469.1	KU744693
DENV-1-My44168_01-PP	AAW28140	DENV-2-16681PDK53-PP	VP0048249	DENV-3-95TW466-PP	ABG73585			ALU33341.1	KU321639
DENV-1-My31459_98-PP	AAW28144	DENV-2-16681_Blok-PP	VP0048263	DENV-3-98TW182-PP	ABG73586			ASF57880.1	MF384325
DENV-1-My44988_02-PP	AAW28141	DENV-2-16681_Kin-PP	NP_056776	DENV-3-98TW349-PP	ABG73587			ASF57879.1	MF376166
DENV-1-My49440_02-PP	AAW28142	DENV-2-Ban1974-PP	VP0048431	DENV-3-98TW358-PP	ABG73588			APO36913.1	KY348640
DENV-1-My194_01-PP	AAW23167	DENV-2-C0167-PP	VP0048445	DENV-3-98TW360-PP	ABG73589			APW84877.1	KY415991
DENV-1-My206_01-PP	AAW23168	DENV-2-C0371-PP	VP0048459	DENV-3-98TW364-PP	ABG73590			APW84876.1	KY415990
DENV-1-My23819_96-PP	AAW28113	DENV-2-C0390-PP	VP0048473	DENV-3-98TW368-PP	ABG73591			APW84875.1	KY415989
DENV-1-My305_01-PP	AAW23169	DENV-2-C0166-PP	VP0048501	DENV-3-98TW388-PP	ABG73592			APW84874.1	KY415988
DENV-1-71_02GZ-PP	ABK27927	DENV-2-IQT1797-PP	VP0048599	DENV-3-98TW390-PP	ABG73593			APW84873.1	KY415987
DENV-1-GZ01_95-PP	ABK54370	DENV-2-IQT2913-PP	VP0048613	DENV-3-98TW407-PP	ABG73594			APW84872.1	KY415986
DENV-1-Cmrs04_329_93-PP	ABC07334	DENV-2-K0008-PP	VP0048627	DENV-3-98TW414-PP	ABG73595			AMX81917.1	KX051562
DENV-1-Reunion257_04-PP	ABC07332	DENV-2-K0010-PP	VP0048641	DENV-3-98TW434-PP	ABG73596			AMX81916.1	KX051561
DENV-1-Seych1480_04-PP	ABC07333	DENV-2-Mara4-PP	VP0048669	DENV-3-98TW503-PP	ABG73597			AMX81915.1	KX051560
DENV-1-Reunion185_04-PP	ABC07330	DENV-2-NGC-PP	VP0048683	DENV-3-98TWmosq-PP	ABG73598			ARI68105.1	KY927808
DENV-1-Reunion191_04-PP	ABC07331	DENV-2-NGC_PUO218-PP	VP0048697	DENV-3-99TW628-PP	ABG73599			AOI20067.1	KX806557
DENV-1-FP0203-PP	ABG75758	DENV-2-PDK53-PP	VP0048753	DENV-3-BR_290_02-PP	ABV54899			AMQ48981.1	KU926309
DENV-1-FP0908-PP	ABG75760	DENV-2-TONGA74_p4D30-PP	VP0048795	DENV-3-BR_95_04-PP	ABV54896			AMQ48982.1	KU926310
DENV-1-FP1104-PP	ABG75761	DENV-2-TONGA74_p2D30-PP	VP0048809	DENV-3-BR_97_04-PP	ABV54897			AQW43708.1	KY631494
DENV-1-FP0705-PP	ABG75759	DENV-2-TONGA74_p2-PP	VP0048823	DENV-3-05K2400DK1-PP	ABW82029			AQW43707.1	KY631493
DENV-1-HawM2516-PP	ABG75762	DENV-2-Ven2-PP	VP0048837	DENV-3-05K3324DK1-PP	ABW82039			AQU12485.1	KY631492
DENV-1-HawM2540-PP	ABG75764	DENV-2-TW1008DHF-PP	AAW23128	DENV-3-05K3316DK1-PP	ABW82038			BAX00477.1	LC219720
DENV-1-HawM3430-PP	ABG75763	DENV-2-ZS01_01-PP	ABK51383	DENV-3-05K3314DK1-PP	ABW82037			AOO19564.1	KX827268
DENV-1-HawO3663-PP	ABG75766	DENV-2-Dak_Ar_A1247-PP	ABO33327	DENV-3-05K2418DK1-PP	ABW82031			APO08503.1	KY328289
DENV-1-HawO3758-PP	ABG75765	DENV-2-Dak_Ar_510-PP	ABO33325	DENV-3-05K2899DK1-PP	ABW82032			BAV89190.1	LC191864
DENV-1-P72_1244-PP	ABR13878	DENV-2-Dak_Ar_578-PP	ABO33324	DENV-3-05K2918DK1-PP	ABW82033			ANC90426.1	KX197192
DENV-1-05K4154DK1-PP	ABW82096	DENV-2-Dak_Ar_2039-PP	ABO33326	DENV-3-05K2933DK1-PP	ABW82034			APH11492.1	KY272991
DENV-1-05K4173DK1-PP	ABW82098	DENV-2-DS31_291005-PP	ABW06612	DENV-3-05K2406DK1-PP	ABW82030			APH11611.1	KY272987
DENV-1-05K4172DK1-PP	ABW82097	DENV-2-DS04_221205-PP	ABW06613	DENV-3-BR_98_04-PP	ABV54898			AMX81919.1	KX051563
DENV-1-05K4174DK1-PP	ABW82099	DENV-2-Dak_Ar_D75505-PP	ABR13877	DENV-3-BR_RO1_02-PP	ABV54900			ANH22038.1	KX269878
DENV-1-05K4183DK1-PP	ABW82101	DENV-2-Dak_Ar_D20761-PP	ABO33329	DENV-3-05K3305DK1-PP	ABW82035			AMB18850.1	KU527068
DENV-1-05K4605DK1-PP	ABW82108	DENV-2-IBH11208-PP	ABO33331	DENV-3-05K3312DK1-PP	ABW82036			AOR51315.1	KX830960
DENV-1-05K4480DK1-PP	ABW82106	DENV-2-Dak_Ar_10674-PP	ABO33328	DENV-3-05K3913DK1-PP	ABW82046			AOP04275.1	KX856011
DENV-1-05K4604DK1-PP	ABW82107	DENV-2-P8_1407-PP	ABO33323	DENV-3-05K3923DK1-PP	ABW82047			AOP04276.1	KX811222
DENV-1-05K4468DK1-PP	ABW82104	DENV-2-PM33974-PP	ABO33322	DENV-3-05K3927DK1-PP	ABW82048			AND01116.2	KX197205
DENV-1-05K4479DK1-PP	ABW82105	DENV-2-IB11664-PP	ABO33332	DENV-3-05K3912DK1-PP	ABW82045			ANN44857.1	KX369547
DENV-1-05K4441DK1-PP	ABW82102	DENV-2-Dak_Ar_A2022-PP	ABO33330	DENV-3-05K3900DK1-PP	ABW82044			AMC33116.1	KU647676
DENV-1-05K4443DK1-PP	ABW82103	DENV-2-DS09_280106-PP	ABW06614	DENV-3-05K3887DK1-PP	ABW82042			ANH10698.1	KX280026
DENV-1-05K3300DK1-PP	ABW82073	DENV-2-Dak_Ar_141069-PP	ABO33333	DENV-3-05K3325DK1-PP	ABW82040			ANA12599.1	KX117076
DENV-1-05K3301DK1-PP	ABW82074	DENV-2-Dak_Ar_141070-PP	ABO33334	DENV-3-05K3329DK1-PP	ABW82041			AMB37295.1	KU509998
DENV-1-05K3908DK1-PP	ABW82081	DENV-2-05K4155DK1-PP	ABW82016	DENV-3-05K4144DK1-PP	ABW82051			AMQ48986.1	KU870645
DENV-1-05K3916DK1-PP	ABW82085	DENV-2-05K4137DK1-PP	ABW82015	DENV-3-05K4168DK1-PP	ABW82054			AMQ34004.1	KU922960
DENV-1-05K3915DK1-PP	ABW82084	DENV-2-05K3295DK1-PP	ABW82013	DENV-3-05K4176DK1-PP	ABW82055			AMQ34003.1	KU922923
DENV-1-05K3905DK1-PP	ABW82080	DENV-2-05K3330DK1-PP	ABW82014	DENV-3-05K4182DK1-PP	ABW82056			AMM39805.1	KU820898
DENV-1-05K3910DK1-PP	ABW82082	DENV-2-BA05i-PP	AAW51406	DENV-3-05K4159DK1-PP	ABW82053			AMK79468.2	KU740184
DENV-1-05K3933DK1-PP	ABW82087	DENV-2-ZH1340-PP	ABY65725	DENV-3-05K4157DK1-PP	ABW82052			AMN14620.1	KU853013
DENV-1-05K3911DK1-PP	ABW82083	DENV-2-BID_V1002-PP	ACA48714	DENV-3-05K3928DK1-PP	ABW82049			AMN14619.1	KU853012
DENV-1-05K3930DK1-PP	ABW82086	DENV-2-BID_V1003-PP	ACA48715	DENV-3-05K4141DK1-PP	ABW82050			AMD16557.1	KU497555
DENV-1-05K4609DK1-PP	ABW82110	DENV-2-BID_V1004-PP	ACA48716	DENV-3-05K3897DK1-PP	ABW82043			YP_002790881.1	NC_01253
DENV-1-05K4152DK1-PP	ABW82095	DENV-2-BID_V1000-PP	ACA48712	DENV-3-05K4440DK1-PP	ABW82057			AMC13911.1	KU501215
DENV-1-05K4620DK1-PP	ABW82111	DENV-2-BID_V1001-PP	ACA48713	DENV-3-05K845DK1-PP	ABW82024			BAP47441.1	LC002520
DENV-1-05K4139DK1-PP	ABW82091	DENV-2-BID_V1032-PP	ACA48812	DENV-3-05K871DK1-PP	ABW82028			AAV34151.1	AY632535
DENV-1-05K4140DK1-PP	ABW82092	DENV-2-BID_V1033-PP	ACA48813	DENV-3-05K802DK1-PP	ABW82020			ASL68979.1	MF434522
DENV-1-05K4147DK1-PP	ABW82094	DENV-2-BID_V1034-PP	ACA48814	DENV-3-05K852DK1-PP	ABW82025			ASL68978.1	MF434521
DENV-1-05K4138DK1-PP	ABW82090	DENV-2-BID_V1005-PP	ACA48717	DENV-3-05K868DK1-PP	ABW82027			ASL68974.1	MF434517
DENV-1-05K4142DK1-PP	ABW82093	DENV-2-BID_V1007-PP	ACA48718	DENV-3-05K863DK1-PP	ABW82026			APG56499.1	KY126351
DENV-1-05K872DK1-PP	ABW82064	DENV-2-BID_V1031-PP	ACA48811	DENV-3-05K805DK1-PP	ABW82021			ASB32509.1	MF352141
DENV-1-05K847DK1-PP	ABW82063	DENV-2-BID_V1035-PP	ACA48815	DENV-3-05K843DK1-PP	ABW82023			ARX97119.1	MF167360
DENV-1-06K2236DK1-PP	ABW82116	DENV-2-BID_V1058-PP	ACA58332	DENV-3-05K4647DK1-PP	ABW82060			APB03024.2	KY075939
DENV-1-06K2290DK1-PP	ABW82117	DENV-2-BID_V1074-PP	ACA48887	DENV-3-05K4648DK1-PP	ABW82061			APQ41786.1	KY317940
DENV-1-05K3894DK1-PP	ABW82077	DENV-2-BID_V1084-PP	ACA48832	DENV-3-05K827DK1-PP	ABW82022			APQ41785.1	KY317939
DENV-1-05K814DK1-PP	ABW82062	DENV-2-BID_V1176-PP	ACA48846	DENV-3-05K4477DK1-PP	ABW82059			APQ41784.1	KY317938
DENV-1-05K2402DK1-PP	ABW82066	DENV-2-BID_V1177-PP	ACA48847	DENV-3-05K791DK1-PP	ABW82018			APQ41783.1	KY317937
DENV-1-05K4820DK1-PP	ABW82115	DENV-2-BID_V1181-PP	ACA48851	DENV-3-05K797DK1-PP	ABW82019			APQ41782.1	KY317936
DENV-1-05K4622DK1-PP	ABW82113	DENV-2-BID_V1182-PP	ACA48852	DENV-3-05K4454DK1-PP	ABW82058			APB03023.1	KY075938
DENV-1-05K4621DK1-PP	ABW82112	DENV-2-BID_V1183-PP	ACA48853	DENV-3-SS710-PP	ABW82017			APB03022.1	KY075937
DENV-1-05K4632DK1-PP	ABW82114	DENV-2-BID_V1229-PP	ACA48891	DENV-3-07CHLS001-PP	ABY73735			APB03021.1	KY075936
DENV-1-05K3297DK1-PP	ABW82072	DENV-2-BID_V513-PP	ACA49015	DENV-3-BID_V1008-PP	ACA48719			APB03020.1	KY075935
DENV-1-05K3904DK1-PP	ABW82079	DENV-2-BID_V1188-PP	ACA48854	DENV-3-BID_V1009-PP	ACA48720			APB03019.1	KY075934
DENV-1-DS06_210505-PP	VP0076125	DENV-2-BID_V1189-PP	ACA48855	DENV-3-BID_V1010-PP	ACA48721			APB03018.1	KY075933
DENV-1-05K2887DK1-PP	ABW82067	DENV-2-BID_V1170-PP	ACA48841	DENV-3-BID_V1011-PP	ACA48722			APB03017.1	KY075932
DENV-1-05K3934DK1-PP	ABW82088	DENV-2-BID_V1171-PP	ACA48842	DENV-3-BID_V1012-PP	ACA48723			AOO85388.1	KX842449
DENV-1-05K4606DK1-PP	ABW82109	DENV-2-BID_V1172-PP	ACA48843	DENV-3-BID_V1013-PP	ACA48724			AOO53984.1	KX838906
DENV-1-05K3935DK1-PP	ABW82089	DENV-2-BID_V1175-PP	ACA48845	DENV-3-BID_V1014-PP	ACA48725			AOO53983.1	KX838905
DENV-1-05K3903DK1-PP	ABW82078	DENV-2-BID_V1179-PP	ACA48849	DENV-3-BID_V1015-PP	ACA48726			AOO53982.1	KX838904
DENV-1-05K3886DK1-PP	ABW82076	DENV-2-BID_V1180-PP	ACA48850	DENV-3-BID_V858-PP	ACA48862			AOS90225.1	KX922708
DENV-1-05K2901DK1-PP	ABW82069	DENV-2-BID_V1236-PP	ACA48895	DENV-3-BID_V859-PP	ACA48863			AOS90224.1	KX922707
DENV-1-05K2895DK1-PP	ABW82068	DENV-2-BID_V1191-PP	ACA48888	DENV-3-BID_V903-PP	ACA58325			AOS90223.1	KX922706
DENV-1-DS212_110306-PP	VP0076145	DENV-2-BID_548-PP	ACA49027	DENV-3-BID_V904-PP	ACA48879			AOS90222.1	KX922705
DENV-1-05K3318DK1-PP	ABW82075	DENV-2-BID_V527-PP	ACA49037	DENV-3-BID_V906-PP	ACA48880			AOS90221.1	KX922704
DENV-1-05K4175DK1-PP	ABW82100	DENV-2-BID_V514-PP	ACA49016	DENV-3-BID_V907-PP	ACA58326			AOS90220.1	KX922703
DENV-1-05K2928DK1-PP	ABW82071	DENV-2-BID_V515-PP	ACA49017	DENV-3-BID_V908-PP	ACA58327			AOO53981.1	KX832731
DENV-1-05K2398DK1-PP	ABW82065	DENV-2-BID_V520-PP	ACA49019	DENV-3-BID_V911-PP	ACA58328			ARU07183.1	MF159531
DENV-1-05K2916DK1-PP	ABW82070	DENV-2-BID_V524-PP	ACA49020	DENV-3-BID_V912-PP	ACB29497			ART29828.1	MF098771
DENV-1-DGVgz01-PP	ABY26040	DENV-2-BID_V529-PP	ACA48947	DENV-3-BID_V913-PP	ACA48881			ART29826.1	MF098769
DENV-1-ZH1067-PP	ABY65724	DENV-2-BID_V544-PP	ACA49026	DENV-3-BID_V915-PP	ACB29498			ART29825.1	MF098768
DENV-1-BID_V993-PP	ACA48804	DENV-2-BID_V517-PP	ACA49018	DENV-3-BID_V916-PP	ACB29499			ART29823.1	MF098766
DENV-1-BID_V994-PP	ACA48805	DENV-2-BID_V530-PP	ACA49021	DENV-3-BID_V1417-PP	ACB87135			APH11609.1	KY241787
DENV-1-BID_V995-PP	ACA48806	DENV-2-BID_V531-PP	ACA49022	DENV-3-BID_V1416-PP	ACB87134			APH11608.1	KY241786
DENV-1-BID_V996-PP	ACA48807	DENV-2-BID_V533-PP	ACA49023	DENV-3-BID_V1415-PP	ACB87133			APH11607.1	KY241785
DENV-1-BID_V985-PP	ACA48796	DENV-2-BID_V535-PP	ACA49024	DENV-3-BID_V1118-PP	ACA58324			APH11606.1	KY241784
DENV-1-BID_V986-PP	ACA48797	DENV-2-BID_V1036-PP	ACA48816	DENV-3-BID_V1117-PP	ACA58323			APH11605.1	KY241783
DENV-1-BID_V987-PP	ACA48798	DENV-2-BID_V1038-PP	ACA48817	DENV-3-BID_V1116-PP	ACA58322			APH11604.1	KY241782
DENV-1-BID_V988-PP	ACA48799	DENV-2-BID_V1297-PP	ACA48896	DENV-3-BID_V1115-PP	ACB29496			APH11603.1	KY241781
DENV-1-BID_V989-PP	ACA48800	DENV-2-BID_V1312-PP	ACA48897	DENV-3-BID_V1113-PP	ACA58321			APH11601.1	KY241779
DENV-1-BID_V990-PP	ACA48801	DENV-2-BID_V1360-PP	ACA48856	DENV-3-BID_V1102-PP	ACA58320			APH11600.1	KY241778
DENV-1-BID_V991-PP	ACA48802	DENV-2-BID_V539-PP	ACA49025	DENV-3-BID_V1092-PP	ACA58342			APH11599.1	KY241777
DENV-1-BID_V992-PP	ACA48803	DENV-2-BID_V549-PP	ACA48948	DENV-3-BID_V1091-PP	ACA58341			APH11598.1	KY241776
DENV-1-BID_V981-PP	ACA48792	DENV-2-BID_V553-PP	ACA49028	DENV-3-BID_V1090-PP	ACA58340			APH11597.1	KY241775
DENV-1-BID_V980-PP	ACA48791	DENV-2-BID_V554-PP	ACA49029	DENV-3-BID_V1089-PP	ACA58339			APH11596.1	KY241774
DENV-1-BID_V976-PP	ACA48787	DENV-2-BID_V556-PP	ACA49030	DENV-3-BID_V1088-PP	ACA48833			APH11595.1	KY241773
DENV-1-BID_V977-PP	ACA48788	DENV-2-BID_V557-PP	ACA49038	DENV-3-BID_V1080-PP	ACA58336			APH11594.1	KY241772
DENV-1-BID_V978-PP	ACA48789	DENV-2-BID_V559-PP	ACA48949	DENV-3-BID_V1079-PP	ACA58335			APH11593.1	KY241771
DENV-1-BID_V979-PP	ACA48790	DENV-2-BID_V1057-PP	ACA58331	DENV-3-BID_V1078-PP	ACA48831			APH11592.1	KY241770
DENV-1-BID_V982-PP	ACA48793	DENV-2-BID_V1060-PP	ACA48829	DENV-3-BID_V1077-PP	ACA58334			APH11590.1	KY241768
DENV-1-BID_V983-PP	ACA48794	DENV-2-BID_V1085-PP	ACA58337	DENV-3-BID_V1016-PP	ACA48727			APH11587.1	KY241765
DENV-1-BID_V984-PP	ACA48795	DENV-2-BID_V1165-PP	ACA48836	DENV-3-BID_V1017-PP	ACA48728			APH11586.1	KY241764
DENV-1-BID_V975-PP	ACA48786	DENV-2-BID_V1166-PP	ACA48837	DENV-3-BID_V1018-PP	ACA48729			APH11585.1	KY241763
DENV-1-BID_V963-PP	ACA48775	DENV-2-BID_V1167-PP	ACA48838	DENV-3-BID_V1043-PP	ACA48822			APH11584.1	KY241762
DENV-1-BID_V1069-PP	ACA48882	DENV-2-BID_V1234-PP	ACA48893	DENV-3-BID_V1044-PP	ACA58329			APH11583.1	KY241761
DENV-1-BID_V1070-PP	ACA48883	DENV-2-BID_V1235-PP	ACA48894	DENV-3-BID_V1049-PP	ACA48825			APH11582.1	KY241760
DENV-1-BID_V606-PP	ACB87145	DENV-2-BID_V1368-PP	ACB29515	DENV-3-BID_V1050-PP	ACA48826			APH11581.1	KY241759
DENV-1-BID_V1072-PP	ACA48885	DENV-2-BID_V1373-PP	ACB29516	DENV-3-BID_V1075-PP	ACA48830			APH11580.1	KY241758
DENV-1-BID_V1073-PP	ACA48886	DENV-2-BID_V1376-PP	ACB29517	DENV-3-BID_V1076-PP	ACA58333			APH11579.1	KY241757
DENV-1-BID_V1134-PP	ACA48876	DENV-2-BID_V1217-PP	ACB29507	DENV-3-BID_V905-PP	ACD13331			APH11578.1	KY241756
DENV-1-BID_V1135-PP	ACA48877	DENV-2-BID_V1219-PP	ACB29508	DENV-3-BID_V1491-PP	ACD13423			APH11577.1	KY241755
DENV-1-BID_V1136-PP	ACA48878	DENV-2-BID_V1224-PP	ACB29509	DENV-3-BID_V1481-PP	ACD13394			APH11576.1	KY241754
DENV-1-BID_V1162-PP	ACA48834	DENV-2-BID_V1228-PP	ACB29510	DENV-3-BID_V1480-PP	ACD13393			APH11575.1	KY241753
DENV-1-BID_V767-PP	ACA49056	DENV-2-BID_V1232-PP	ACA48892	DENV-3-BID_V1476-PP	ACD13392			APH11574.1	KY241752
DENV-1-BID_V768-PP	ACA49057	DENV-2-BID_V1356-PP	ACB29513	DENV-3-BID_1475-PP	ACD13418			APH11573.1	KY241751
DENV-1-BID_V769-PP	ACA49058	DENV-2-BID_V1367-PP	ACB29514	DENV-3-BID_V1473-PP	ACD13417			APH11571.1	KY241749
DENV-1-BID_V770-PP	ACA49059	DENV-2-BID_V1383-PP	ACB29518	DENV-3-BID_V1466-PP	ACD13410			APH11570.1	KY241748
DENV-1-BID_V780-PP	ACA48973	DENV-2-BID_V1398-PP	ACB29524	DENV-3-BID_V1460-PP	ACD13405			APH11569.1	KY241747
DENV-1-BID_V781-PP	ACA48974	DENV-2-BID_V566-PP	ACA49040	DENV-3-BID_V1455-PP	ACD13403			APH11568.1	KY241746
DENV-1-BID_V782-PP	ACA48975	DENV-2-BID_V571-PP	ACA48951	DENV-3-BID_V1447-PP	ACD13402			APH11567.1	KY241745
DENV-1-BID_V783-PP	ACA48976	DENV-2-BID_V572-PP	ACA48952	DENV-3-BID_V1331-PP	ACD13322			APH11566.1	KY241744
DENV-1-BID_V784-PP	ACA48977	DENV-2-BID_V573-PP	ACA48953	DENV-3-BID_V1330-PP	ACD13321			APH11565.1	KY241743
DENV-1-BID_V785-PP	ACA48978	DENV-2-BID_V574-PP	ACA48954	DENV-3-BID_V1329-PP	ACD13320			APH11564.1	KY241742
DENV-1-BID_V786-PP	ACA48979	DENV-2-BID_V1395-PP	ACB29521	DENV-3-BID_V1327-PP	ACD13319			APH11563.1	KY241741
DENV-1-BID_V787-PP	ACA48980	DENV-2-BID_V1396-PP	ACB29522	DENV-3-BID_V1326-PP	ACD13318			APH11562.1	KY241740
DENV-1-BID_V788-PP	ACA48981	DENV-2-BID_V1397-PP	ACB29523	DENV-3-BID_V1448-PP	ACE63531			APH11561.1	KY241739
DENV-1-BID_V789-PP	ACA48982	DENV-2-BID_V687-PP	ACA49011	DENV-3-BID_V1449-PP	ACE63532			APH11560.1	KY241738
DENV-1-BID_V614-PP	ACB87143	DENV-2-BID_V1006-PP	ACB29529	DENV-3-BID_V1451-PP	ACE63544			APH11559.1	KY241737
DENV-1-BID_V935-PP	ACA48747	DENV-2-BID_V1039-PP	ACA48818	DENV-3-BID_V1452-PP	ACE63545			APH11558.1	KY241736
DENV-1-BID_V936-PP	ACA48748	DENV-2-BID_V1040-PP	ACA48819	DENV-3-BID_V1453-PP	ACE63533			APH11557.1	KY241735
DENV-1-BID_V937-PP	ACA48749	DENV-2-BID_V1041-PP	ACA48820	DENV-3-BID_V1454-PP	ACE63534			APH11555.1	KY241733
DENV-1-BID_V938-PP	ACA48750	DENV-2-BID_V1042-PP	ACA48821	DENV-3-BID_V1465-PP	ACE63528			APH11554.1	KY241732
DENV-1-BID_V939-PP	ACA48751	DENV-2-BID_V1045-PP	ACA48823	DENV-3-BID_V1490-PP	ACE63529			APH11553.1	KY241731
DENV-1-BID_V940-PP	ACA48752	DENV-2-BID_V1046-PP	ACA58330	DENV-3-BID_V1477-PP	ACH61690			APH11552.1	KY241730
DENV-1-BID_V941-PP	ACA48753	DENV-2-BID_V1048-PP	ACA48824	DENV-3-BID_V1591-PP	ACH61683			APH11550.1	KY241728
DENV-1-BID_V942-PP	ACA48754	DENV-2-BID_V1052-PP	ACA48827	DENV-3-BID_V1593-PP	ACH61684			APH11549.1	KY241727
DENV-1-BID_V943-PP	ACA48755	DENV-2-BID_V1054-PP	ACA48828	DENV-3-BID_V1606-PP	ACH61715			APH11548.1	KY241726
DENV-1-BID_V944-PP	ACA48756	DENV-2-BID_V1055-PP	ACB29511	DENV-3-BID_V1607-PP	ACH61716			APH11546.1	KY241724
DENV-1-BID_V945-PP	ACA48757	DENV-2-BID_V1087-PP	ACA58338	DENV-3-BID_V1608-PP	ACH61717			APH11545.1	KY241723
DENV-1-BID_V946-PP	ACA48758	DENV-2-BID_V1095-PP	ACA48871	DENV-3-BID_V1609-PP	ACH61718			APH11544.1	KY241722
DENV-1-BID_V947-PP	ACA48759	DENV-2-BID_V563-PP	ACA48711	DENV-3-BID_V1610-PP	ACH61719			APH11543.1	KY241721
DENV-1-BID_V948-PP	ACA48760	DENV-2-BID_V565-PP	ACA49039	DENV-3-BID_V1612-PP	ACH61720			APH11540.1	KY241718
DENV-1-BID_V949-PP	ACA48761	DENV-2-BID_V570-PP	ACA48950	DENV-3-BID_V1613-PP	ACH61721			APH11539.1	KY241717
DENV-1-BID_V950-PP	ACA48762	DENV-2-BID_V575-PP	ACA48955	DENV-3-BID_V1114-PP	ACH99662			APH11538.1	KY241716
DENV-1-BID_V951-PP	ACA48763	DENV-2-BID_V576-PP	ACA48956	DENV-3-BID_V1450-PP	ACH99660			APH11537.1	KY241715
DENV-1-BID_V952-PP	ACA48764	DENV-2-BID_V578-PP	ACA48957	DENV-3-BID_V1614-PP	ACH99652			APH11536.1	KY241714
DENV-1-BID_V953-PP	ACA48765	DENV-2-BID_V579-PP	ACA48958	DENV-3-BID_V1616-PP	ACH99653			APH11535.1	KY241713
DENV-1-BID_V954-PP	ACA48766	DENV-2-BID_V580-PP	ACA48959	DENV-3-BID_V1617-PP	ACH99654			APH11534.1	KY241712
DENV-1-BID_V955-PP	ACA48767	DENV-2-BID_V581-PP	ACA48960	DENV-3-BID_V1618-PP	ACH99655			APH11533.1	KY241711
DENV-1-BID_V956-PP	ACA48768	DENV-2-BID_V582-PP	ACA48961	DENV-3-BID_V1619-PP	ACH99656			APH11532.1	KY241710
DENV-1-BID_V957-PP	ACA48769	DENV-2-BID_V585-PP	ACA58343	DENV-3-BID_V1620-PP	ACH99657			APH11531.1	KY241709
DENV-1-BID_V958-PP	ACA48770	DENV-2-BID_V587-PP	ACA48986	DENV-3-BID_V1621-PP	ACH99658			APH11530.1	KY241708
DENV-1-BID_V959-PP	ACA48771	DENV-2-BID_V1104-PP	ACA48872	DENV-3-BID_V1622-PP	ACH99665			APH11529.1	KY241707
DENV-1-BID_V960-PP	ACA48772	DENV-2-BID_V1105-PP	ACA48873	DENV-3-BID_V1623-PP	ACH99666			APH11528.1	KY241706
DENV-1-BID_V961-PP	ACA48773	DENV-2-BID_V1107-PP	ACA48874	DENV-3-BID_V1624-PP	ACH99667			APH11527.1	KY241705
DENV-1-BID_V962-PP	ACA48774	DENV-2-BID_V1111-PP	ACA48875	DENV-3-BID_V1625-PP	ACH99668			APH11525.1	KY241703
DENV-1-BID_V964-PP	ACA48776	DENV-2-BID_V1199-PP	ACB29502	DENV-3-BID_V1626-PP	ACH99669			APH11524.1	KY241702
DENV-1-BID_V965-PP	ACA48777	DENV-2-BID_V1206-PP	ACB29504	DENV-3-BID_V1731-PP	ACH99676			APH11523.1	KY241701
DENV-1-BID_V966-PP	ACA48778	DENV-2-BID_V1208-PP	ACB29505	DENV-3-BID_V1733-PP	ACH99677			APH11521.1	KY241699
DENV-1-BID_V967-PP	ACA48779	DENV-2-BID_V1210-PP	ACA48890	DENV-3-BID_V1604-PP	ACH99651			APH11518.1	KY241696
DENV-1-BID_V968-PP	ACA48780	DENV-2-BID_V1212-PP	ACB29506	DENV-3-BID_V2120-PP	ACJ04220			APH11517.1	KY241695
DENV-1-BID_V969-PP	ACA48781	DENV-2-BID_V1392-PP	ACB29519	DENV-3-BID_V2105-PP	ACJ04219			APH11516.1	KY241694
DENV-1-BID_V970-PP	ACA48782	DENV-2-BID_V1399-PP	ACB29525	DENV-3-BID_V2104-PP	ACJ04218			APH11515.1	KY241693
DENV-1-BID_V972-PP	ACA48783	DENV-2-BID_V1401-PP	ACB29526	DENV-3-BID_V1882-PP	ACJ04271			APH11514.1	KY241692
DENV-1-BID_V973-PP	ACA48784	DENV-2-BID_V1404-PP	ACB29527	DENV-3-BID_V1737-PP	ACJ04189			APH11512.1	KY241690
DENV-1-BID_V974-PP	ACA48785	DENV-2-BID_V1409-PP	ACB29528	DENV-3-BID_V1736-PP	ACJ04188			APH11509.1	KY241687
DENV-1-BID_V1071-PP	ACA48884	DENV-2-BID_V609-PP	ACA48864	DENV-3-BID_V1735-PP	ACJ04187			APH11508.1	KY241686
DENV-1-BID_V790-PP	ACA48983	DENV-2-BID_V613-PP	ACA48865	DENV-3-BID_V1732-PP	ACJ04185			APH11507.1	KY241685
DENV-1-BID_V791-PP	ACA48984	DENV-2-BID_V615-PP	ACA48870	DENV-3-BID_V1730-PP	ACJ04184			APH11506.1	KY241684
DENV-1-BID_V792-PP	ACA48985	DENV-2-BID_V618-PP	ACA48866	DENV-3-BID_V1729-PP	ACJ04183			APH11505.1	KY241683
DENV-1-BID_V793-PP	ACA48705	DENV-2-BID_V620-PP	ACA48899	DENV-3-BID_V1615-PP	ACJ04178			APH11504.1	KY241682
DENV-1-BID_V641-PP	ACB87144	DENV-2-BID_V623-PP	ACA48867	DENV-3-BID_V1590-PP	ACJ04180			APH11503.1	KY241681
DENV-1-BID_V653-PP	ACB87142	DENV-2-BID_V633-PP	ACA48901	DENV-3-BID_V1585-PP	ACJ04179			APH11499.1	KY241677
DENV-1-BID_V794-PP	ACA48706	DENV-2-BID_V631-PP	ACA48900	DENV-3-BID_V1478-PP	ACJ04182			APH11497.1	KY241675
DENV-1-BID_V795-PP	ACA48707	DENV-2-BID_V640-PP	ACA48902	DENV-3-D3BR_RP1_2003-PP	ABV03585			APH11495.1	KY241673
DENV-1-BID_V796-PP	ACA48708	DENV-2-BID_V654-PP	ACA48903	DENV-3-PAT_WO2007141259_3-PP	CAS92638			APH11493.1	KY241671
DENV-1-BID_V797-PP	ACA48709	DENV-2-BID_V658-PP	ACA48904	DENV-3-PAT_WO2006134443_41-PP	VP0101805			ARM59240.1	KY989511
DENV-1-BID_V798-PP	ACA48710	DENV-2-BID_V662-PP	ACA48905	DENV-3-PAT_WO2006134433_43-PP	VP0101867			ARM59239.1	KY989971
DENV-1-BID_V799-PP	ACA49060	DENV-2-BID_V663-PP	ACA48868	DENV-3-BR73354-PP	VP0101881			ARK18853.1	KY967711
DENV-1-BID_V800-PP	ACA49061	DENV-2-BID_V670-PP	ACA48898	DENV-3-BID_V2123-PP	ACK28187			AQV07165.1	KY648934
DENV-1-BID_V801-PP	ACA49062	DENV-2-BID_V679-PP	ACA49003	DENV-3-BID_V2106_US_2000-PP	ACL98988			AMV49165.1	KX013000
DENV-1-BID_V802-PP	ACA49063	DENV-2-BID_V680-PP	ACA49004	DENV-3-BID_V2103_US_2000-PP	ACL98987			AMT75536.1	KU997667
DENV-1-BID_V803-PP	ACA49064	DENV-2-BID_V681-PP	ACA49005	DENV-3-BID_V2099_US_1998-PP	ACL98986			AQZ41956.1	KY765327
DENV-1-BID_V804-PP	ACA49065	DENV-2-BID_V682-PP	ACA49006	DENV-3-BID_V2098_US_1999-PP	ACL98985			AQZ41955.1	KY765326
DENV-1-BID_V805-PP	ACA49066	DENV-2-BID_V683-PP	ACA49007	DENV-3-BID_V2092_KH_2007-PP	ACL99249			AQZ41954.1	KY765325
DENV-1-BID_V806-PP	ACA49067	DENV-2-BID_V684-PP	ACA49008	DENV-3-BID_V2090_KH_2006-PP	ACL99248			AQZ41953.1	KY765324
DENV-1-BID_V807-PP	ACA49068	DENV-2-BID_V685-PP	ACA49009	DENV-3-BID_V2089_KH_2006-PP	ACL99247			AQZ41952.1	KY765323
DENV-1-BID_V808-PP	ACA49069	DENV-2-BID_V686-PP	ACA49010	DENV-3-BID_V2088_KH_2005-PP	ACL99246			AQZ41951.1	KY765322
DENV-1-BID_V809-PP	ACA49070	DENV-2-BID_V688-PP	ACA49012	DENV-3-BID_V2086_KH_2005-PP	ACL99245			AQZ41950.1	KY765321
DENV-1-BID_V810-PP	ACA49071	DENV-2-BID_V689-PP	ACA49013	DENV-3-BID_V1874_VN_2007-PP	ACL99168			AQZ41949.1	KY765320
DENV-1-BID_V811-PP	ACA49072	DENV-2-BID_V588-PP	ACA48987	DENV-3-BID_V1877_VN_2007-PP	ACL99009			AQZ41948.1	KY765318
DENV-1-BID_V812-PP	ACA49073	DENV-2-BID_V589-PP	ACA48988	DENV-3-BID_V1891_VN_2007-PP	ACL99172			AQZ41947.1	KY765317
DENV-1-BID_V813-PP	ACA49074	DENV-2-BID_V591-PP	ACA48989	DENV-3-BID_V1897_VN_2007-PP	ACL99174			AQX32988.1	KY693680
DENV-1-BID_V814-PP	ACA49075	DENV-2-BID_V592-PP	ACA48990	DENV-3-BID_V1911_VN_2008-PP	ACL98983			AQX32987.1	KY693679
DENV-1-BID_V815-PP	ACA49076	DENV-2-BID_V593-PP	ACA48991	DENV-3-BID_V1936_VN_2008-PP	ACL99179			AQX32986.1	KY693678
DENV-1-BID_V816-PP	ACA49077	DENV-2-BID_V594-PP	ACA48992	DENV-3-BID_V1946_VN_2008-PP	ACL99182			AQX32985.1	KY693677
DENV-1-BID_V817-PP	ACA49078	DENV-2-BID_V595-PP	ACA48993	DENV-3-BID_V1953_VN_2008-PP	ACL99183			AQX32984.1	KY693676
DENV-1-BID_V818-PP	ACA49079	DENV-2-BID_V596-PP	ACA48994	DENV-3-BID_V1957_VN_2008-PP	ACL99010			AOO54270.1	KX830930
DENV-1-BID_V819-PP	ACA49080	DENV-2-BID_V597-PP	ACA48995	DENV-3-BID_V1831_VN_2007-PP	ACL98978			ANW07474.2	KX601166
DENV-1-BID_V820-PP	ACA49081	DENV-2-BID_V598-PP	ACA48996	DENV-3-BID_V1833_VN_2007-PP	ACL98979			AQM74762.1	KY606273
DENV-1-BID_V821-PP	ACA49082	DENV-2-BID_V599-PP	ACA48997	DENV-3-BID_V1790_VN_2007-PP	ACL99004			AQM74761.1	KY606272
DENV-1-BID_V822-PP	ACA49083	DENV-2-BID_V690-PP	ACA49014	DENV-3-BID_V1815_VN_2007-PP	ACL99006			ANO46298.1	KX421195
DENV-1-BID_V823-PP	ACA49084	DENV-2-BID_V691-PP	ACA49031	DENV-3-BID_V1824_VN_2007-PP	ACL99007			ANO46297.1	KX421194
DENV-1-BID_V824-PP	ACA49085	DENV-2-BID_V692-PP	ACA49032	DENV-3-BID_V2256_VE_2005-PP	ACL99103			APP91864.1	KY288905
DENV-1-BID_V825-PP	ACA49086	DENV-2-BID_V693-PP	ACA49033	DENV-3-BID_V2257_VE_2006-PP	ACL99104			APO08504.1	KY328290
DENV-1-BID_V826-PP	ACA49087	DENV-2-BID_V694-PP	ACA49034	DENV-3-BID_V2266_VE_2006-PP	ACL99112			AOC50654.1	KX694534
DENV-1-BID_V827-PP	ACA49088	DENV-2-BID_V695-PP	ACA49035	DENV-3-BID_V2267_VE_2008-PP	ACL99113			AOC50653.1	KX694533
DENV-1-BID_V828-PP	ACA49089	DENV-2-BID_V703-PP	ACA48907	DENV-3-BID_V2268_VE_2008-PP	ACL99114			AOC50652.1	KX694532
DENV-1-BID_V829-PP	ACA49090	DENV-2-BID_V704-PP	ACA48908	DENV-3-BID_V2239_VE_2005-PP	ACL99090			ANN83273.1	KX446951
DENV-1-BID_V830-PP	ACA49091	DENV-2-BID_V705-PP	ACA48909	DENV-3-BID_V2240_VE_2005-PP	ACL99091			ANN83272.1	KX446950
DENV-1-BID_V831-PP	ACA49092	DENV-2-BID_V706-PP	ACA48910	DENV-3-BID_V2242_VE_2005-PP	ACL99092			ANC90428.1	KX198135
DENV-1-BID_V832-PP	ACA49093	DENV-2-BID_V707-PP	ACA48911	DENV-3-BID_V2244_VE_2005-PP	ACL99094			ANC90427.1	KX198134
DENV-1-BID_V833-PP	ACA49094	DENV-2-BID_V708-PP	ACA48912	DENV-3-BID_V2247_VE_2005-PP	ACL99097			ANB66184.1	KX156776
DENV-1-BID_V834-PP	ACA49095	DENV-2-BID_V709-PP	ACA48913	DENV-3-BID_V2174_VE_2000-PP	ACL99033			ANB66183.1	KX156775
DENV-1-BID_V852-PP	ACA48858	DENV-2-BID_V710-PP	ACA48914	DENV-3-BID_V2126_US_2006-PP	ACL99001			ANB66182.1	KX156774
DENV-1-BID_V853-PP	ACA48859	DENV-2-BID_V711-PP	ACA48915	DENV-3-BID_V2122_US_2002-PP	ACL99000			AMZ03557.1	KX087102
DENV-1-BID_V931-PP	ACA48743	DENV-2-BID_V712-PP	ACA48916	DENV-3-BID_V2119_US_2002-PP	ACL98999			AMZ03556.1	KX087101
DENV-1-BID_V932-PP	ACA48744	DENV-2-BID_V713-PP	ACA48917	DENV-3-BID_V2118_US_2001-PP	ACL98998			AOX49265.1	KY003154
DENV-1-BID_V933-PP	ACA48745	DENV-2-BID_V1163-PP	ACB29512	DENV-3-BID_V2117_US_2001-PP	ACL98997			AOX49264.1	KY003153
DENV-1-BID_V934-PP	ACA48746	DENV-2-BID_V1230-PP	ACB87141	DENV-3-BID_V2115_US_2001-PP	ACL98996			ALL27019.1	KR872956
DENV-1-BID_V1319-PP	ACD13342	DENV-2-BID_V1378-PP	ACB87126	DENV-3-BID_V2114_US_2001-PP	ACL98995			BAV82373.1	LC190723
DENV-1-BID_V1320-PP	ACD13336	DENV-2-BID_V1385-PP	ACB87127	DENV-3-BID_V2113_US_2000-PP	ACL98994			AMM39804.1	KU820897
DENV-1-BID_V1321-PP	ACD13337	DENV-2-BID_V1393-PP	ACB29520	DENV-3-BID_V2112_US_2000-PP	ACL98993			AOO19565.1	KX827309
DENV-1-BID_V1322-PP	ACD13338	DENV-2-BID_V1394-PP	ACB87128	DENV-3-BID_V2111_US_2000-PP	ACL98992			AOL02459.1	KX813683
DENV-1-BID_V1323-PP	ACD13339	DENV-2-BID_V1410-PP	ACB87129	DENV-3-BID_V2110_US_2000-PP	ACL98991			AOG18296.1	KX766029
DENV-1-BID_V1324-PP	ACD13340	DENV-2-BID_V1411-PP	ACB87130	DENV-3-BID_V2108_US_2000-PP	ACL98990			AOG18295.1	KX766028
DENV-1-BID_V1499-PP	ACD13312	DENV-2-BID_V1412-PP	ACB87131	DENV-3-BID_V2107_US_2000-PP	ACL98989			ANO46309.1	KX447517
DENV-1-BID_V1501-PP	ACD13313	DENV-2-BID_V1413-PP	ACB87132	DENV-3-BID_V2191_VE_2001-PP	ACL99048			ANO46308.1	KX447516
DENV-1-BID_V1502-PP	ACD13314	DENV-2-BID_V600-PP	ACA48998	DENV-3-BID_V2190_VE_2001-PP	ACL99047			ANO46307.1	KX447515
DENV-1-BID_V1503-PP	ACD13343	DENV-2-BID_V608-PP	ACB87124	DENV-3-BID_V2189_VE_2001-PP	ACL99046			ANO46306.1	KX447514
DENV-1-BID_V1504-PP	ACD13431	DENV-2-BID_V660-PP	ACB87125	DENV-3-BID_V2188_VE_2001-PP	ACL99045			ANO46305.1	KX447513
DENV-1-BID_V1505-PP	ACD13341	DENV-2-BID_V672-PP	ACA48869	DENV-3-BID_V2187_VE_2001-PP	ACL99044			ANO46304.1	KX447512
DENV-1-BID_V1506-PP	ACD13323	DENV-2-BID_V673-PP	ACA48906	DENV-3-BID_V2185_VE_2001-PP	ACL99043			ANO46303.1	KX447511
DENV-1-BID_V1516-PP	ACD13329	DENV-2-BID_V676-PP	ACA49000	DENV-3-BID_V2184_VE_2001-PP	ACL99042			ANO46302.1	KX447510
DENV-1-BID_V1521-PP	ACD13357	DENV-2-BID_V677-PP	ACA49001	DENV-3-BID_V2183_VE_2001-PP	ACL99041			ANO46301.1	KX447509
DENV-1-BID_V1523-PP	ACD13358	DENV-2-BID_V678-PP	ACA49002	DENV-3-BID_V2182_VE_2001-PP	ACL99040			ANQ92019.1	KX520666
DENV-1-BID_V1524-PP	ACD13359	DENV-2-BID_V1164-PP	ACA48835	DENV-3-BID_V2181_VE_2001-PP	ACL99039			ANW07477.1	KX601169
DENV-1-BID_V1525-PP	ACD13360	DENV-2-BID_V1168-PP	ACA48839	DENV-3-BID_V2234_VE_2004-PP	ACL99088			ANW07476.1	KX601168
DENV-1-BID_V1526-PP	ACD13361	DENV-2-BID_V1169-PP	ACA48840	DENV-3-BID_V2233_VE_2004-PP	ACL99087			ANW07475.1	KX601167
DENV-1-BID_V1527-PP	ACD13362	DENV-2-BID_V1174-PP	ACA48844	DENV-3-BID_V2232_VE_2004-PP	ACL99086			ANS60026.1	KX548902
DENV-1-BID_V1528-PP	ACD13363	DENV-2-BID_V1178-PP	ACA48848	DENV-3-BID_V2231_VE_2004-PP	ACL99085			ANG09399.1	KX262887
DENV-1-BID_V1529-PP	ACD13364	DENV-2-BID_V1192-PP	ACB29500	DENV-3-BID_V2228_VE_2004-PP	ACL99082			ANF16414.1	KX253996
DENV-1-BID_V1531-PP	ACD13365	DENV-2-BID_V1193-PP	ACB29501	DENV-3-BID_V2226_VE_2004-PP	ACL99080			AMR68932.1	KU963796
DENV-1-BID_V1532-PP	ACD13366	DENV-2-BID_V1195-PP	ACB87136	DENV-3-BID_V2225_VE_2004-PP	ACL99079			AMS00611.1	KU991811
DENV-1-BID_V1533-PP	ACD13367	DENV-2-BID_V1198-PP	ACA48889	DENV-3-BID_V2224_VE_2004-PP	ACL99078			AMM39806.1	KU820899
DENV-1-BID_V1534-PP	ACD13368	DENV-2-BID_V1200-PP	ACB87137	DENV-3-BID_V2223_VE_2004-PP	ACL99077			AMK49164.2	KU729217
DENV-1-BID_V1535-PP	ACD13369	DENV-2-BID_V1202-PP	ACB87138	DENV-3-BID_V2222_VE_2004-PP	ACL99076			AMK49165.1	KU729218
DENV-1-BID_V1536-PP	ACD13370	DENV-2-BID_V1203-PP	ACB29503	DENV-3-BID_V2220_VE_2004-PP	ACL99074			AML82110.1	KU761564
DENV-1-BID_V1537-PP	ACD13371	DENV-2-BID_V1211-PP	ACB87139	DENV-3-BID_V2219_VE_2003-PP	ACL99073			AMK02027.1	KU720415
DENV-1-BID_V1538-PP	ACD13372	DENV-2-BID_V1215-PP	ACB87140	DENV-3-BID_V2218_VE_2003-PP	ACL99072			AMC13913.1	KU501217
DENV-1-BID_V1539-PP	ACD13346	DENV-2-BID_V1225-PP	ACB87146	DENV-3-BID_V2217_VE_2003-PP	ACL99071			AMC13912.1	KU501216
DENV-1-BID_V1540-PP	ACD13347	DENV-2-BID_V741-PP	ACA48945	DENV-3-BID_V2215_VE_2003-PP	ACL99069			AMA12087.1	KU365780
DENV-1-BID_V1541-PP	ACD13373	DENV-2-BID_V742-PP	ACA48946	DENV-3-BID_V2214_VE_2003-PP	ACL99068			AMA12086.1	KU365779
DENV-1-BID_V1542-PP	ACD13374	DENV-2-BID_V743-PP	ACA48962	DENV-3-BID_V2213_VE_2003-PP	ACL99067			AMA12085.1	KU365778
DENV-1-BID_V1543-PP	ACD13375	DENV-2-BID_V744-PP	ACA49036	DENV-3-BID_V1769-PP	ACL99125			AMA12084.1	KU365777
DENV-1-BID_V1544-PP	ACD13376	DENV-2-BID_V747-PP	ACA48963	DENV-3-BID_V1783-PP	ACL99130			ALX35659.1	KU312312
DENV-1-BID_V1545-PP	ACD13377	DENV-2-BID_V752-PP	ACA49041	DENV-3-BID_V1786-PP	ACL99133			AHF49784.1	KF268949
DENV-1-BID_V1547-PP	ACD13378	DENV-2-BID_V753-PP	ACA49042	DENV-3-BID_V1810-PP	ACL99143			AHF49783.1	KF268948
DENV-1-BID_V1548-PP	ACD13379	DENV-2-BID_V754-PP	ACA49043	DENV-3-BID_V2082_KH_2003-PP	ACL99243			AHL43504.1	KF383119
DENV-1-BID_V1549-PP	ACD13380	DENV-2-BID_V755-PP	ACA49044	DENV-3-BID_V2100_US_2000-PP	ACL99014			ACD75819.1	EU545988
DENV-1-BID_V1550-PP	ACD13381	DENV-2-BID_V756-PP	ACA49045	DENV-3-BID_V2175_VE_2000-PP	ACL99034			ANF04750.1	KX247632
DENV-1-BID_V1552-PP	ACD13330	DENV-2-BID_V757-PP	ACA49046	DENV-3-BID_V2178_VE_2000-PP	ACL99036			APO15553.1	KY348860
DENV-1-BID_V1553-PP	ACD13382	DENV-2-BID_V758-PP	ACA49047	DENV-3-BID_V2179_VE_2000-PP	ACL99037			AMR68906.1	KU963574
DENV-1-BID_V1555-PP	ACD13383	DENV-2-BID_V759-PP	ACA49048	DENV-3-BID_V2212_VE_2003-PP	ACL99066			AMR68905.1	KU963573
DENV-1-BID_V1558-PP	ACD13384	DENV-2-BID_V760-PP	ACA49049	DENV-3-BID_V2211_VE_2002-PP	ACL99065			AML81028.1	KU758877
DENV-1-BID_V1560-PP	ACD13385	DENV-2-BID_V761-PP	ACA49050	DENV-3-BID_V2210_VE_2002-PP	ACL99064			AMU04506.1	KU937936
DENV-1-BID_V1561-PP	ACD13435	DENV-2-BID_V762-PP	ACA49051	DENV-3-BID_V2209_VE_2002-PP	ACL99063			AMR39831.1	KU955590
DENV-1-ZJ01_2004-PP	AAV97946	DENV-2-BID_V763-PP	ACA49052	DENV-3-BID_V2180_VE_2001-PP	ACL99038			AMR39830.1	KU955589
DENV-1-BID_V1530-PP	ACE63537	DENV-2-BID_V764-PP	ACA49053	DENV-3-BID_V2208_VE_2002-PP	ACL99062			ABI54475.1	DQ859059
DENV-1-BID_V1546-PP	ACE63538	DENV-2-BID_V765-PP	ACA49054	DENV-3-BID_V2207_VE_2001-PP	ACL99061
DENV-1-BID_V1551-PP	ACE63539	DENV-2-BID_V777-PP	ACA48970	DENV-3-BID_V2192_VE_2001-PP	ACL99049
DENV-1-BID_V1556-PP	ACE63540	DENV-2-BID_V778-PP	ACA48971	DENV-3-BID_V2205_VE_2007-PP	ACL99059
DENV-1-BID_V1557-PP	ACE63541	DENV-2-BID_V779-PP	ACA48972	DENV-3-BID_V2204_VE_2001-PP	ACL99058
DENV-1-BID_V1559-PP	ACE63542	DENV-2-BID_V851-PP	ACA48857	DENV-3-BID_V2193_VE_2001-PP	ACL99050
DENV-1-GD14_97-PP	AAV28558	DENV-2-BID_V854-PP	ACA48860	DENV-3-BID_V2203_VE_2001-PP	ACL99057
DENV-1-US_Hawaii_1944-PP	ACF49259	DENV-2-BID_V855-PP	ACA48861	DENV-3-BID_V2195_VE_2001-PP	ACL99052
DENV-1-BID_V1565-PP	ACH61735	DENV-2-BID_V917-PP	ACA48730	DENV-3-BID_V2199_VE_2001-PP	ACL99056
DENV-1-BID_V1566-PP	ACH61736	DENV-2-BID_V918-PP	ACA48731	DENV-3-BID_V2198_VE_2001-PP	ACL99055
DENV-1-BID_V1567-PP	ACH61737	DENV-2-BID_V919-PP	ACA48732	DENV-3-BID_V2196_VE_2001-PP	ACL99053
DENV-1-BID_V1568-PP	ACH61738	DENV-2-BID_V920-PP	ACA48733	DENV-3-BID_V2197_VE_2001-PP	ACL99054
DENV-1-BID_V1569-PP	ACH61739	DENV-2-BID_V675-PP	ACA48999	DENV-3-BID_V2050_KH_2007-PP	ACL99230
DENV-1-BID_V1570-PP	ACH61740	DENV-2-BID_V714-PP	ACA48918	DENV-3-BID_V2080_KH_2003-PP	ACL99241
DENV-1-BID_V1571-PP	ACH61741	DENV-2-BID_V715-PP	ACA48919	DENV-3-BID_V2081_KH_2003-PP	ACL99242
DENV-1-BID_V1572-PP	ACH61742	DENV-2-BID_V716-PP	ACA48920	DENV-3-BID_V2083_KH_2004-PP	ACL99244
DENV-1-BID_V1573-PP	ACH61743	DENV-2-BID_V717-PP	ACA48921	DENV-3-BID_V2051_KH_2007-PP	ACL99231
DENV-1-BID_V1574-PP	ACH61744	DENV-2-BID_V718-PP	ACA48922	DENV-3-BID_V2052_KH_2007-PP	ACL99232
DENV-1-BID_V1575-PP	ACH61745	DENV-2-BID_V719-PP	ACA48923	DENV-3-BID_V2053_KH_2008-PP	ACL99233
DENV-1-BID_V1576-PP	ACH61746	DENV-2-BID_V720-PP	ACA48924	DENV-3-BID_V2054_KH_2008-PP	ACL99234
DENV-1-BID_V1577-PP	ACH61747	DENV-2-BID_V721-PP	ACA48925	DENV-3-BID_V2071_KH_2000-PP	ACL99237
DENV-1-BID_V1578-PP	ACH61775	DENV-2-BID_V722-PP	ACA48926	DENV-3-BID_V2073_KH_2001-PP	ACL99238
DENV-1-BID_V1579-PP	ACH61748	DENV-2-BID_V723-PP	ACA48927	DENV-3-BID_V2078_KH_2002-PP	ACL99239
DENV-1-BID_V1580-PP	ACH61749	DENV-2-BID_V724-PP	ACA48928	DENV-3-BID_V2079_KH_2002-PP	ACL99240
DENV-1-BID_V1581-PP	ACH61750	DENV-2-BID_V725-PP	ACA48929	DENV-3-BID_V1817-PP	ACL99145
DENV-1-BID_V1582-PP	ACH61751	DENV-2-BID_V726-PP	ACA48930	DENV-3-PAT_WO2007093472_11-PP	VP0108140
DENV-1-BID_V1583-PP	ACH61752	DENV-2-BID_V727-PP	ACA48931
DENV-1-BID_V1584-PP	ACH61753	DENV-2-BID_V728-PP	ACA48932
DENV-1-BID_V1628-PP	ACH61754	DENV-2-BID_V729-PP	ACA48933
DENV-1-BID_V1638-PP	ACH61755	DENV-2-BID_V730-PP	ACA48934
DENV-1-BID_V1641-PP	ACH61756	DENV-2-BID_V731-PP	ACA48935
DENV-1-BID_V1643-PP	ACH61757	DENV-2-BID_V732-PP	ACA48936
DENV-1-BID_V1648-PP	ACH61758	DENV-2-BID_V733-PP	ACA48937
DENV-1-BID_V1655-PP	ACH61759	DENV-2-BID_V734-PP	ACA48938
DENV-1-BID_V1660-PP	ACH61760	DENV-2-BID_V735-PP	ACA48939
DENV-1-BID_V1665-PP	ACH61761	DENV-2-BID_V736-PP	ACA48940
DENV-1-BID_V1672-PP	ACH61763	DENV-2-BID_V737-PP	ACA48941
DENV-1-BID_V1676-PP	ACH61765	DENV-2-BID_V738-PP	ACA48942
DENV-1-BID_V1677-PP	ACH61766	DENV-2-BID_V739-PP	ACA48943
DENV-1-BID_V1683-PP	ACH61767	DENV-2-BID_V740-PP	ACA48944
DENV-1-BID_V1689-PP	ACH61769	DENV-2-BID_V766-PP	ACA49055
DENV-1-BID_V1692-PP	ACH61770	DENV-2-BID_V771-PP	ACA48964
DENV-1-BID_V1700-PP	ACH61772	DENV-2-BID_V772-PP	ACA48965
DENV-1-BID_V1701-PP	ACH61773	DENV-2-BID_V921-PP	ACA48734
DENV-1-BID_V1703-PP	ACH61774	DENV-2-BID_V923-PP	ACA48735
DENV-1-BID_V602-PP	ACH61732	DENV-2-BID_V924-PP	ACA48736
DENV-1-BID_V604-PP	ACH61727	DENV-2-BID_V925-PP	ACA48737
DENV-1-BID_V610-PP	ACH61730	DENV-2-BID_V926-PP	ACA48738
DENV-1-BID_V628-PP	ACH61713	DENV-2-BID_V927-PP	ACA48739
DENV-1-BID_V629-PP	ACH61734	DENV-2-BID_V928-PP	ACA48740
DENV-1-BID_V635-PP	ACH61733	DENV-2-BID_V929-PP	ACA48741
DENV-1-BID_V642-PP	ACH61728	DENV-2-BID_V930-PP	ACA48742
DENV-1-BID_V652-PP	ACH61731	DENV-2-BID_V997-PP	ACA48808
DENV-1-BID_V657-PP	ACH61729	DENV-2-BID_V998-PP	ACA48809
DENV-1-BID_V1739-PP	ACH99678	DENV-2-BID_V999-PP	ACA48810
DENV-1-BID_V1740-PP	ACH99679	DENV-2-BID_V773-PP	ACA48966
DENV-1-BID_V1743-PP	ACH99680	DENV-2-BID_V774-PP	ACA48967
DENV-1-BID_V1744-PP	ACH99681	DENV-2-BID_V775-PP	ACA48968
DENV-1-BID_V646-PP	ACH99650	DENV-2-BID_V776-PP	ACA48969
DENV-1-BID_V1694-PP	ACI15883	DENV-2-BID_V1522-PP	ACD13434
DENV-1-BID_V1632-PP	ACI15857	DENV-2-BID_V1520-PP	ACD13356
DENV-1-BID_V1635-PP	ACI15858	DENV-2-BID_V1519-PP	ACD13355
DENV-1-BID_V1637-PP	ACI15859	DENV-2-BID_V1517-PP	ACD13344
DENV-1-BID_V1639-PP	ACI15860	DENV-2-BID_V1515-PP	ACD13328
DENV-1-BID_V1644-PP	ACI15863	DENV-2-BID_V1513-PP	ACD13327
DENV-1-BID_V1640-PP	ACI15861	DENV-2-BID_1512-PP	ACD13433
DENV-1-BID_V1642-PP	ACI15862	DENV-2-BID_V1511-PP	ACD13326
DENV-1-BID_V1646-PP	ACI15864	DENV-2-BID_V1509-PP	ACD13432
DENV-1-BID_V1649-PP	ACI15865	DENV-2-BID_V1508-PP	ACD13325
DENV-1-BID_V1651-PP	ACI15866	DENV-2-BID_V1507-PP	ACD13324
DENV-1-BID_V1653-PP	ACI15867	DENV-2-BID_V1498-PP	ACD13430
DENV-1-BID_V1657-PP	ACI15856	DENV-2-BID_V1497-PP	ACD13429
DENV-1-BID_V1658-PP	ACI15868	DENV-2-BID_V1496-PP	ACD13428
DENV-1-BID_V1662-PP	ACI15869	DENV-2-BID_V1495-PP	ACD13427
DENV-1-BID_V1663-PP	ACI15870	DENV-2-BID_V1494-PP	ACD13426
DENV-1-BID_V1664-PP	ACI15871	DENV-2-BID_V1493-PP	ACD13425
DENV-1-BID_V1666-PP	ACI15872	DENV-2-BID_V1492-PP	ACD13424
DENV-1-BID_V1667-PP	ACI15873	DENV-2-BID_V1487-PP	ACD13422
DENV-1-BID_V1668-PP	ACI15874	DENV-2-BID_V1486-PP	ACD13421
DENV-1-BID_V1670-PP	ACI15875	DENV-2-BID_V1484-PP	ACD13420
DENV-1-BID_V1673-PP	ACI15876	DENV-2-BID_V1483-PP	ACD13419
DENV-1-BID_V1691-PP	ACI15881	DENV-2-BID_V1482-PP	ACD13395
DENV-1-BID_V1693-PP	ACI15882	DENV-2-BID_V1472-PP	ACD13416
DENV-1-BID_V1698-PP	ACI15884	DENV-2-BID_V1061-PP	ACD13309
DENV-1-FGA_NA_a5c-PP	ABO38807	DENV-2-BID_V1196-PP	ACD13315
DENV-1-FGA_NA_P6-PP	ABO38806	DENV-2-BID_V1201-PP	ACD13316
DENV-1-CHI3336-02-PP	ACI48993	DENV-2-BID_V1207-PP	ACD13317
DENV-1-DEN1_GZ_OY-PP	ACI15825	DENV-2-BID_V1372-PP	ACD13310
DENV-1-DEN1_GZ_XNC-PP	ACI15826	DENV-2-BID_V1387-PP	ACD13396
DENV-1-BID_V1955-PP	ACJ04315	DENV-2-BID_V1388-PP	ACD13311
DENV-1-BID_V1956-PP	ACJ04316	DENV-2-BID_V1424-PP	ACD13348
DENV-1-BID_V1958-PP	ACJ04317	DENV-2-BID_V1425-PP	ACD13349
DENV-1-BID_V1960-PP	ACJ04318	DENV-2-BID_V1426-PP	ACD13350
DENV-1-BID_V1961-PP	ACJ04319	DENV-2-BID_V1427-PP	ACD13351
DENV-1-BID_V1962-PP	ACJ04320	DENV-2-BID_V1428-PP	ACD13352
DENV-1-BID_V1965-PP	ACJ04321	DENV-2-BID_V1431-PP	ACD13353
DENV-1-BID_V1966-PP	ACJ04322	DENV-2-BID_V1432-PP	ACD13354
DENV-1-BID_V1967-PP	ACJ04323	DENV-2-BID_V1434-PP	ACD13397
DENV-1-BID_V1968-PP	ACJ04324	DENV-2-BID_V1435-PP	ACD13398
DENV-1-BID_V1970-PP	ACJ04325	DENV-2-BID_V1436-PP	ACD13399
DENV-1-BID_V1971-PP	ACJ04326	DENV-2-BID_V1439-PP	ACD13400
DENV-1-BID_V1972-PP	ACJ04327	DENV-2-BID_V1441-PP	ACD13401
DENV-1-BID_V1974-PP	ACJ04328	DENV-2-BID_V1456-PP	ACD13404
DENV-1-BID_V2093-PP	ACJ04215	DENV-2-BID_V1461-PP	ACD13406
DENV-1-BID_V2094-PP	ACJ04216	DENV-2-BID_V1462-PP	ACD13407
DENV-1-BID_V2095-PP	ACJ04217	DENV-2-BID_V1463-PP	ACD13408
DENV-1-BID_V2127-PP	ACJ04221	DENV-2-BID_V1467-PP	ACD13411
DENV-1-BID_V2128-PP	ACJ04222	DENV-2-BID_V1468-PP	ACD13412
DENV-1-BID_V2129-PP	ACJ04223	DENV-2-BID_V1469-PP	ACD13413
DENV-1-BID_V2131-PP	ACJ04224	DENV-2-BID_V1470-PP	ACD13414
DENV-1-BID_V2132-PP	ACJ04225	DENV-2-BID_V1471-PP	ACD13415
DENV-1-BID_V2133-PP	ACJ04226	DENV-2-BID_V1464-PP	ACD13409
DENV-1-BID_V2134-PP	ACJ04227	DENV-2-PL046-PP	CAI92123
DENV-1-BID_V2136-PP	ACJ04228	DENV-2-BID_V1518-PP	ACD13345
DENV-1-BID_V2137-PP	ACJ04229	DENV-2-BID_V1440-PP	ACE63530
DENV-1-BID_V2139-PP	ACJ04230	DENV-2-BID_V1442-PP	ACE63543
DENV-1-BID_V2140-PP	ACJ04231	DENV-2-BID_V1457-PP	ACE63535
DENV-1-BID_V2143-PP	ACJ04232	DENV-2-BID_V1458-PP	ACE63527
DENV-1-BID_V621-PP	ACJ04332	DENV-2-BID_V1514-PP	ACE63536
DENV-1-BID_V1954-PP	ACJ04314	DENV-2-IBH11234-PP	ABV55251
DENV-1-BID_V1952-PP	ACJ04313	DENV-2-1018-DF-PP	ABG29078
DENV-1-BID_V1951-PP	ACJ04312	DENV-2-1024_DHF-PP	ABG29079
DENV-1-BID_V1950-PP	ACJ04311	DENV-2-1183_DF-PP	ABG29080
DENV-1-BID_V1949-PP	ACJ04310	DENV-2-1222_DF-PP	ABG29081
DENV-1-BID_V1948-PP	ACJ04309	DENV-2-1421_DF-PP	ABG29082
DENV-1-BID_V1947-PP	ACJ04308	DENV-2-1464_DHF-PP	ABG29083
DENV-1-BID_V1942-PP	ACJ04307	DENV-2-1945_DHF-PP	ABG29084
DENV-1-BID_V1941-PP	ACJ04306	DENV-2-1949_DF-PP	ABG29085
DENV-1-BID_V1940-PP	ACJ04305	DENV-2-2191_DF-PP	ABG29086
DENV-1-BID_V1939-PP	ACJ04304	DENV-2-2208_DHF-PP	ABG29087
DENV-1-BID_V1935-PP	ACJ04303	DENV-2-2559_DHF-PP	ABG29088
DENV-1-BID_V1932-PP	ACJ04302	DENV-2-2587_DF-PP	ABG29089
DENV-1-BID_V1500-PP	ACJ04181	DENV-2-2659_DHF-PP	ABG29090
DENV-1-BID_V1629-PP	ACJ04172	DENV-2-2784_DF-PP	ABG29091
DENV-1-BID_V1634-PP	ACJ04329	DENV-2-904_DHF-PP	ABG29075
DENV-1-BID_V1647-PP	ACJ04173	DENV-2-915_DF-PP	ABG29076
DENV-1-BID_V1650-PP	ACJ04174	DENV-2-950_DF-PP	ABG29077
DENV-1-BID_V1652-PP	ACJ04193	DENV-2-1328-PP	ABW74621
DENV-1-BID_V1659-PP	ACJ04195	DENV-2-1349-PP	ABW74619
DENV-1-BID_V1671-PP	ACJ04331	DENV-2-IQT_1950-PP	ABW74620
DENV-1-BID_V1656-PP	ACJ04194	DENV-2-BID_V1594-PP	ACH61722
DENV-1-BID_V1686-PP	ACJ04198	DENV-2-BID_V1595-PP	ACH61723
DENV-1-BID_V1702-PP	ACJ04200	DENV-2-BID_V1596-PP	ACH61724
DENV-1-BID_V1734-PP	ACJ04186	DENV-2-BID_V1599-PP	ACH61685
DENV-1-BID_V1738-PP	ACJ04190	DENV-2-BID_V1601-PP	ACH61686
DENV-1-BID_V1741-PP	ACJ04191	DENV-2-BID_V1603-PP	ACH61726
DENV-1-BID_V1742-PP	ACJ04192	DENV-2-BID_V1669-PP	ACH61762
DENV-1-BID_V1768-PP	ACJ04233	DENV-2-BID_V1675-PP	ACH61764
DENV-1-BID_V1772-PP	ACJ04234	DENV-2-BID_V1685-PP	ACH61768
DENV-1-BID_V1774-PP	ACJ04236	DENV-2-BID_V1697-PP	ACH61771
DENV-1-BID_V1789-PP	ACJ04238	DENV-2-BID_V1303-PP	ACH99661
DENV-1-BID_V1791-PP	ACJ04239	DENV-2-BID_V1597-PP	ACH99659
DENV-1-BID_V1797-PP	ACJ04240	DENV-2-BID_V1721-PP	ACH99682
DENV-1-BID_V1799-PP	ACJ04241	DENV-2-CSF381-PP	CAR65168
DENV-1-BID_V1806-PP	ACJ04243	DENV-2-CSF63-PP	CAR65145
DENV-1-BID_V1808-PP	ACJ04245	DENV-2-DF380-PP	CAR65146
DENV-1-BID_V1809-PP	ACJ04246	DENV-2-DF401-PP	CAR65147
DENV-1-BID_V1812-PP	ACJ04247	DENV-2-DF404-PP	CAR65148
DENV-1-BID_V1813-PP	ACJ04248	DENV-2-DF593-PP	CAR65149
DENV-1-BID_V1825-PP	ACJ04251	DENV-2-BID_V1690-PP	ACI15880
DENV-1-BID_V1826-PP	ACJ04252	DENV-2-BID_V1682-PP	ACI15879
DENV-1-BID_V1830-PP	ACJ04253	DENV-2-BID_V1680-PP	ACI15878
DENV-1-BID_V1839-PP	ACJ04254	DENV-2-BID_V1674-PP	ACI15877
DENV-1-BID_V1841-PP	ACJ04255	DENV-2-DF657-PP	CAR65169
DENV-1-BID_V1843-PP	ACJ04256	DENV-2-DF670-PP	CAR65150
DENV-1-BID_V1856-PP	ACJ04260	DENV-2-DF674-PP	CAR65151
DENV-1-BID_V1862-PP	ACJ04262	DENV-2-DF699-PP	CAR65152
DENV-1-BID_V1866-PP	ACJ04264	DENV-2-DF707-PP	CAR65139
DENV-1-BID_V1875-PP	ACJ04267	DENV-2-DF726-PP	CAR65140
DENV-1-BID_V1878-PP	ACJ04268	DENV-2-DF727-PP	CAR65141
DENV-1-BID_V1879-PP	ACJ04269	DENV-2-DF755-PP	CAR65153
DENV-1-BID_V1884-PP	ACJ04272	DENV-2-DF768-PP	CAR65133
DENV-1-BID_V1885-PP	ACJ04273	DENV-2-DF897-PP	CAR65154
DENV-1-BID_V1890-PP	ACJ04274	DENV-2-DF900-PP	CAR65134
DENV-1-BID_V1896-PP	ACJ04276	DENV-2-DF907-PP	CAR65142
DENV-1-BID_V1898-PP	ACJ04277	DENV-2-MD1240-PP	CAR66106
DENV-1-BID_V1899-PP	ACJ04278	DENV-2-MD1244-PP	CAR65171
DENV-1-BID_V1814-PP	ACJ04249	DENV-2-MD1270-PP	CAR65163
DENV-1-BID_V1849-PP	ACJ04258	DENV-2-MD1272-PP	CAR65164
DENV-1-BID_V1901-PP	ACJ04280	DENV-2-MD1273-PP	CAR65172
DENV-1-BID_V1902-PP	ACJ04281	DENV-2-MD1275-PP	CAR65173
DENV-1-BID_V1904-PP	ACJ04282	DENV-2-MD1279-PP	CAR65174
DENV-1-BID_V1906-PP	ACJ04284	DENV-2-MD1280-PP	CAR65175
DENV-1-BID_V1908-PP	ACJ04286	DENV-2-MD1284-PP	CAR65176
DENV-1-BID_V1909-PP	ACJ04287	DENV-2-MD1366-PP	CAR65166
DENV-1-BID_V1912-PP	ACJ04288	DENV-2-MD919-PP	CAR65160
DENV-1-BID_V1913-PP	ACJ04289	DENV-2-MD917-PP	CAR65159
DENV-1-BID_V1914-PP	ACJ04290	DENV-2-MD1504-PP	CAR65144
DENV-1-BID_V1915-PP	ACJ04291	DENV-2-MD1515-PP	CAR65167
DENV-1-BID_V1917-PP	ACJ04292	DENV-2-MD1520-PP	CAR65177
DENV-1-BID_V1918-PP	ACJ04293	DENV-2-MD1533-PP	CAR65136
DENV-1-BID_V1919-PP	ACJ04294	DENV-2-MD1600-PP	CAR65137
DENV-1-BID_V1921-PP	ACJ04296	DENV-2-MD1618-PP	CAR65178
DENV-1-BID_V1920-PP	ACJ04295	DENV-2-MD1619-PP	CAR65138
DENV-1-BID_V1923-PP	ACJ04297	DENV-2-MD510-PP	CAR65170
DENV-1-BID_V1924-PP	ACJ04298	DENV-2-MD518-PP	CAR65155
DENV-1-BID_V1927-PP	ACJ04300	DENV-2-MD594-PP	CAR65156
DENV-1-BID_V1925-PP	ACJ04299	DENV-2-MD861-PP	CAR65157
DENV-1-DF01_HUB01021093-PP	ACJ12617	DENV-2-MD863-PP	CAR65158
DENV-1-BID_V1907-PP	ACJ04285	DENV-2-MD902-PP	CAR65143
DENV-1-PAT_WO2007141259_1-PP	VP0101431	DENV-2-MD903-PP	CAR65135
DENV-1-PAT_WO2006134433_1-PP	VP0101462	DENV-2-MD944-PP	CAR65161
DENV-1-PAT_WO2006134433_2-PP	VP0101480	DENV-2-BID_V528-PP	ACJ04170
DENV-1-PAT_WO2006134433_3-PP	VP0101663	DENV-2-BID_V1928-PP	ACJ04301
DENV-1-PAT_WO2006134443_39-PP	VP0101739	DENV-2-BID_V1905-PP	ACJ04283
DENV-1-PAT_WO2006134443_40-PP	VP0101790	DENV-2-BID_V1900-PP	ACJ04279
DENV-1-PAT_WO2008065315_1-PP	VP0102112	DENV-2-BID_V1895-PP	ACJ04275
DENV-1-BID_V1636-PP	ACK28181	DENV-2-BID_V1881-PP	ACJ04270
DENV-1-PAT_WO2007141259_6-PP	VP0102600	DENV-2-BID_V1872-PP	ACJ04266
DENV-1-PAT_WO2008007021_1-PP	VP0102642	DENV-2-BID_V1869-PP	ACJ04265
DENV-1-BID_V971-PP	ACK28184	DENV-2-BID_V1864-PP	ACJ04263
DENV-1-BID_V2142-PP	ACK28189	DENV-2-BID_V1857-PP	ACJ04261
DENV-1-BID_V2138-PP	ACK28188	DENV-2-BID_V1853-PP	ACJ04259
DENV-1-BID_V540-PP	ACK28183	DENV-2-BID_V1844-PP	ACJ04257
DENV-1-BID_V624-PP	ACK28182	DENV-2-BID_V1818-PP	ACJ04250
DENV-1-BID_V1926_VN_2008-PP	ACL99177	DENV-2-BID_V1807-PP	ACJ04244
DENV-1-BID_V1922_VN_2008-PP	ACL99176	DENV-2-BID_V1801-PP	ACJ04242
DENV-1-BID_V1910_VN_2008-PP	ACL99175	DENV-2-BID_V1776-PP	ACJ04237
DENV-1-BID_V1892_VN_2007-PP	ACL99173	DENV-2-BID_V1773-PP	ACJ04235
DENV-1-BID_V1889_VN_2007-PP	ACL99171	DENV-2-BID_V1699-PP	ACJ04175
DENV-1-BID_V1888_VN_2007-PP	ACL99170	DENV-2-BID_V1696-PP	ACJ04199
DENV-1-BID_V1887_VN_2007-PP	ACL99169	DENV-2-BID_V1684-PP	ACJ04197
DENV-1-BID_V1883_VN_2007-PP	ACL98982	DENV-2-BID_V1679-PP	ACJ04196
DENV-1-BID_V1771-PP	ACL99126	DENV-2-BID_V1194-PP	ACJ04176
DENV-1-BID_V1779-PP	ACL99127	DENV-2-BID_V1205-PP	ACJ04177
DENV-1-BID_V1782-PP	ACL99129	DENV-2-BID_V1233-PP	ACJ04333
DENV-1-BID_V1784-PP	ACL99131	DENV-2-BID_V1298-PP	ACJ04202
DENV-1-BID_V1785-PP	ACL99132	DENV-2-BID_V1300-PP	ACJ04203
DENV-1-BID_V1787-PP	ACL99134	DENV-2-BID_V1598-PP	ACJ04201
DENV-1-BID_V1788-PP	ACL99135	DENV-2-BID_V1654-PP	ACJ04330
DENV-1-BID_V1792-PP	ACL99136	DENV-2-PAT_WO2006134443_1-PP	CAM35389
DENV-1-BID_V1793-PP	ACL99137	DENV-2-PAT_WO2007141259_2-PP	VP0101525
DENV-1-BID_V1795-PP	ACL99138	DENV-2-PAT_WO2006134443_3-PP	VP0101678
DENV-1-BID_V1798-PP	ACL99139	DENV-2-PAT_WO2006134443_38-PP	VP0101724
DENV-1-BID_V1800-PP	ACL99140	DENV-2-PAT_WO2006134433_40-PP	VP0101771
DENV-1-BID_V1802-PP	ACL99141	DENV-2-PAT_WO2006134433_42-PP	VP0101837
DENV-1-BID_V1805-PP	ACL99142	DENV-2-PAT_WO2008007021_2-PP	VP0102335
DENV-1-BID_V1811-PP	ACL99144	DENV-2-PAT_WO2008065315_2-PP	VP0102350
DENV-1-BID_V1820-PP	ACL99146	DENV-2-PAT_WO2007141259_7-PP	VP0102496
DENV-1-BID_V1823-PP	ACL99147	DENV-2-BID_V532-PP	ACK28186
DENV-1-BID_V1827-PP	ACL99148	DENV-2-BID_V1214-PP	ACK28190
DENV-1-BID_V1832-PP	ACL99149	DENV-2-PAT_JP2008504017_A_1-PP	VP0102835
DENV-1-BID_V1834-PP	ACL99150	DENV-2-PAT_WO2007093472_10-PP	VP0103981
DENV-1-BID_V1836-PP	ACL99151	DENV-2-BID_V2020_KH_2001-PP	ACL99215
DENV-1-BID_V1978_KH_2000-PP	ACL99187	DENV-2-BID_V2021_KH_2002-PP	ACL99216
DENV-1-BID_V1979_KH_2001-PP	ACL99188	DENV-2-BID_V2022_KH_2002-PP	ACL99217
DENV-1-BID_V1981_KH_2001-PP	ACL99189	DENV-2-BID_V2023_KH_2002-PP	ACL99218
DENV-1-BID_V1983_KH_2001-PP	ACL99190	DENV-2-BID_V2024_KH_2002-PP	ACL99219
DENV-1-BID_V1984_KH_2001-PP	ACL99191	DENV-2-BID_V2030_KH_2003-PP	ACL99220
DENV-1-BID_V1985_KH_2002-PP	ACL99192	DENV-2-BID_V2033_KH_2003-PP	ACL99221
DENV-1-BID_V1987_KH_2003-PP	ACL99193	DENV-2-BID_V2039_KH_2003-PP	ACL99223
DENV-1-BID_V1988_KH_2003-PP	ACL99194	DENV-2-BID_V2040_KH_2004-PP	ACL99224
DENV-1-BID_V1989_KH_2003-PP	ACL99195	DENV-2-BID_V2041_KH_2004-PP	ACL99225
DENV-1-BID_V1992_KH_2003-PP	ACL99196	DENV-2-BID_V2042_KH_2005-PP	ACL99226
DENV-1-BID_V1993_KH_2003-PP	ACL99197	DENV-2-BID_V2043_KH_2005-PP	ACL99227
DENV-1-BID_V1995_KH_2003-PP	ACL99198	DENV-2-BID_V2044_KH_2005-PP	ACL99228
DENV-1-BID_V1996_KH_2003-PP	ACL99199	DENV-2-BID_V2045_KH_2005-PP	ACL99229
DENV-1-BID_V1997_KH_2004-PP	ACL99200	DENV-2-BID_V2066_KH_2007-PP	ACL99235
DENV-1-BID_V1999_KH_2005-PP	ACL99201	DENV-2-BID_V2068_KH_2008-PP	ACL99236
DENV-1-BID_V2006_KH_2007-PP	ACL99207	DENV-2-BID_V1237_NI_2007-PP	ACL99120
DENV-1-BID_V2007_KH_2007-PP	ACL99208	DENV-2-BID_V1311_NI_2007-PP	ACL99018
DENV-1-BID_V2008_KH_2007-PP	ACL99209	DENV-2-BID_V2354_NI_2007-PP	ACL99121
DENV-1-BID_V2000_KH_2005-PP	ACL99202	DENV-2-BID_V2355_NI_2007-PP	ACL99122
DENV-1-BID_V2001_KH_2005-PP	ACL99203	DENV-2-BID_V2357_NI_2007-PP	ACL99123
DENV-1-BID_V2002_KH_2006-PP	ACL99204	DENV-2-BID_V2358_NI_2007-PP	ACL99124
DENV-1-BID_V2004_KH_2006-PP	ACL99205	DENV-2-BID_V2153_TH_2001-PP	ACL99115
DENV-1-BID_V2005_KH_2007-PP	ACL99206	DENV-2-BID_V2154_TH_2001gbk-PP	ACL99116
DENV-1-BID_V2010_KH_2007-PP	ACL99210	DENV-2-BID_V2155_TH_2001-PP	ACL99117
DENV-1-BID_V2011_KH_2007-PP	ACL99211	DENV-2-BID_V2156_TH_2001-PP	ACL99118
DENV-1-BID_V2012_KH_2007-PP	ACL99212	DENV-2-BID_V2157_TH_2001-PP	ACL99119
DENV-1-BID_V2013_KH_2007-PP	ACL99213	DENV-2-BID_V2158_VE_2005-PP	ACL99019
DENV-1-BID_V2014_KH_2007-PP	ACL99214	DENV-2-BID_V2159_VE_2005-PP	ACL99020
DENV-1-BID_V2330_NI_2008-PP	ACL99016	DENV-2-BID_V2160_VE_2003-PP	ACL99021
DENV-1-BID_V2342_NI_2006-PP	ACL99015	DENV-2-BID_V2216_VE_2003-PP	ACL99070
DENV-1-BID_V2343_NI_2006-PP	ACL99011	DENV-2-BID_V2221_VE_2004-PP	ACL99075
DENV-1-BID_V630_NI_2005-PP	ACL99017	DENV-2-BID_V2246_VE_2005-PP	ACL99096
DENV-1-BID_V2096_US_1993-PP	ACL99012	DENV-2-BID_V2262_VE_2006-PP	ACL99109
DENV-1-BID_V2097_US_1986-PP	ACL99013	DENV-2-BID_V1794_VN_2007-PP	ACL99005
DENV-1-BID_V2130_US_1995-PP	ACL99002	DENV-2-BID_V1837_VN_2007-PP	ACL99152
DENV-1-BID_V2135_US_1992-PP	ACL99003	DENV-2-BID_V1845_VN_2008-PP	ACL99156
DENV-1-BID_V2162_VE_1997-PP	ACL99022	DENV-2-BID_V1848_VN_2008-PP	ACL99158
DENV-1-BID_V2168_VE_1998-PP	ACL99027	DENV-2-BID_V1858_VN_2007-PP	ACL99161
DENV-1-BID_V2169_VE_1998-PP	ACL99028	DENV-2-BID_V1868_VN_2007-PP	ACL98981
DENV-1-BID_V2171_VE_1999-PP	ACL99030	DENV-2-BID_V1780-PP	ACL99128
DENV-1-BID_V2227_VE_2004-PP	ACL99081	DENV-2-BID_V1873_VN_2007-PP	ACL99167
DENV-1-BID_V2229_VE_2004-PP	ACL99083	DENV-2-BID_V1930_VN_2007-PP	ACL98984
DENV-1-BID_V2230_VE_2004-PP	ACL99084	DENV-2-BID_V2036_KH_2003-PP	ACL99222
DENV-1-BID_V2235_VE_2004-PP	ACL99089
DENV-1-BID_V2243_VE_2007-PP	ACL99093
DENV-1-BID_V2245_VE_2005-PP	ACL99095
DENV-1-BID_V2248_VE_2005-PP	ACL99098
DENV-1-BID_V2250_VE_2005-PP	ACL99099
DENV-1-BID_V2251_VE_2005-PP	ACL99100
DENV-1-BID_V2254_VE_2005-PP	ACL99101
DENV-1-BID_V2255_VE_2006-PP	ACL99102
DENV-1-BID_V2258_VE_2006-PP	ACL99105
DENV-1-BID_V2259_VE_2006-PP	ACL99106
DENV-1-BID_V2260_VE_2006-PP	ACL99107
DENV-1-BID_V2261_VE_2006-PP	ACL99108
DENV-1-BID_V2263_VE_2006-PP	ACL99110
DENV-1-BID_V2264_VE_2006-PP	ACL99111
DENV-1-BID_V1822_VN_2007-PP	ACL98977
DENV-1-BID_V1838_VN_2007-PP	ACL99153
DENV-1-BID_V1840_VN_2008-PP	ACL99154
DENV-1-BID_V1842_VN_2008-PP	ACL99155
DENV-1-BID_V1846_VN_2008-PP	ACL99157
DENV-1-BID_V1851_VN_2007-PP	ACL99159
DENV-1-BID_V1854_VN_2007-PP	ACL99160
DENV-1-BID_V1855_VN_2007-PP	ACL98980
DENV-1-BID_V1859_VN_2007-PP	ACL99162
DENV-1-BID_V1860_VN_2007-PP	ACL99163
DENV-1-BID_V1850_VN_2007-PP	ACL99008
DENV-1-BID_V1861_VN_2007-PP	ACL99164
DENV-1-BID_V1867_VN_2007-PP	ACL99165
DENV-1-BID_V1870_VN_2007-PP	ACL99166
DENV-1-BID_V1931_VN_2007-PP	ACL99178
DENV-1-BID_V1937_VN_2008-PP	ACL99180
DENV-1-BID_V1945_VN_2008-PP	ACL99181
DENV-1-BID_V1975_VN_2008-PP	ACL99184
DENV-1-BID_V1976_VN_2008-PP	ACL99185
DENV-1-BID_V1977_VN_2008-PP	ACL99186
